# Supplementary material for: Missing data in bioarchaeology II: A test of ordinal and continuous data imputation
Source: Am J Biol Anthropol. 2022 Sep 12;179(3):349–64. doi: 10.1002/ajpa.24614 (PMC9825894; doi:10.1002/ajpa.24614)
Supplement: Supplementary file 1 — Table S1 Results ‐ NRMSE ‐ Ordinal Data ‐ 5%, 10%, 20%, 30%, and 40% Missingness. [file AJPA-179-349-s002.xlsx]

## Sheet: Sheet1
	Table 1. Results - NRMSE - Ordinal Data - 5%, 10%, 20%, 30%, 40% Missingness
	MEAN IMPUTATION							PREDICTIVE MEAN MATCHING IMPUTATION							REGRESSION IMPUTATION							RANDOM FOREST IMPUTATION							EXPECTATION MAXIMIZATION							PAIRWISE DELETION							LISTWISE DELETION
	Ordinal 5% MEAN Imputation							Ordinal 5% PMM Imputation							Ordinal 5% Regression Imputation							Ordinal 5% RF Imputation							Ordinal 5% EM							Ordinal 5% Pairwise Deletion							Ordinal 5% Listwise Deletion
		PH	CO	PD	LEH	periostosis			PH	CO	PD	LEH	periostosis			PH	CO	PD	LEH	periostosis			PH	CO	PD	LEH	periostosis			PH	CO	PD	LEH	periostosis			PH	CO	PD	LEH	periostosis			PH	CO	PD	LEH	periostosis
	five_one_imp	20.8	31.7	20.7	31.7	17.7		five_one_imp	20.8	34.2	19.5	31.7	23.4		five_one_imp	13.9	31.4	19.1	30.5	17.1		five_one_imp	14.8	32.6	18.6	31.8	15.1		five_one_imp	15	34.6	18.8	30.4	19.8		five_one_imp	NA	NA	NA	NA	NA		five_one_imp	NA	NA	NA	NA	NA
	five_two_imp	29.4	30.3	23.2	30.9	15.3		five_two_imp	33.5	33	25.2	29.9	21.6		five_two_imp	13.9	31.4	19.1	30.5	17.1		five_two_imp	23	29	29.4	33	18.2		five_two_imp	15	34.6	18.8	30.4	19.8		five_two_imp	NA	NA	NA	NA	NA		five_two_imp	NA	NA	NA	NA	NA
	five_three_imp	32.2	38.8	21.8	29.9	27.9		five_three_imp	33.5	37.7	16.9	29.9	27.9		five_three_imp	26.6	33.8	21.6	32.1	20.1		five_three_imp	24.5	36.1	24.5	31.9	26.2		five_three_imp	24.4	32.6	27.4	25.1	21.2		five_three_imp	NA	NA	NA	NA	NA		five_three_imp	NA	NA	NA	NA	NA
	five_four_imp	26.3	22.4	17.8	25.9	33.1		five_four_imp	22.8	24.2	16.9	29	37.5		five_four_imp	19.2	20.5	18.9	30.2	27.6		five_four_imp	22.6	18.8	17.2	28.4	30.8		five_four_imp	22.8	16.6	12.5	28.3	29.9		five_four_imp	NA	NA	NA	NA	NA		five_four_imp	NA	NA	NA	NA	NA
	five_five_imp	30.8	20.4	23.6	21.2	15.3		five_five_imp	39.4	22.4	26.7	19.8	19.8		five_five_imp	32.3	13.1	22.8	20.2	17.8		five_five_imp	29.8	21.4	23.6	24.2	20.2		five_five_imp	28	21.4	26.2	23.1	20		five_five_imp	NA	NA	NA	NA	NA		five_five_imp	NA	NA	NA	NA	NA
	average	27.9	28.72	21.42	27.92	21.86		average	30	30.3	21.04	28.06	26.04		average	21.18	26.04	20.3	28.7	19.94		average	22.94	27.58	22.66	29.86	22.1		average	21.04	27.96	20.74	27.46	22.14		average	NA	NA	NA	NA	NA		average	NA	NA	NA	NA	NA
	Ordinal 10% MEAN Imputation							Ordinal 10% PMM Imputation							Ordinal 10% Reg Imputation							Ordinal 10% RF Imputation							Ordinal 10% EM							Ordinal 10% Pairwise Deletion							Ordinal 10% Listwise Deletion
		PH	CO	PD	LEH	periostosis			PH	CO	PD	LEH	periostosis			PH	CO	PD	LEH	periostosis			PH	CO	PD	LEH	periostosis			PH	CO	PD	LEH	periostosis			PH	CO	PD	LEH	periostosis			PH	CO	PD	LEH	periostosis
	ten_one_imp	30.8	35.4	34.7	40.3	33.1		ten_one_imp	37.2	34.2	41.4	40.3	31.9		ten_one_imp	34.8	43.8	36.5	41.7	39.5		ten_one_imp	32.2	39.9	35.4	44.9	38.5		ten_one_imp	37.2	36.6	37.6	39.6	41.4		ten_one_imp	NA	NA	NA	NA	NA		ten_one_imp	NA	NA	NA	NA	NA
	ten_two_imp	33.5	31.7	30.8	35.9	34.2		ten_two_imp	40.5	30.3	37.8	35.9	36.4		ten_two_imp	29.4	34.2	32.3	36.7	36.4		ten_two_imp	36	36.6	37.6	35.9	37.5		ten_two_imp	42.6	34.2	40	36.7	37.5		ten_two_imp	NA	NA	NA	NA	NA		ten_two_imp	NA	NA	NA	NA	NA
	ten_three_imp	42.6	46.6	33.8	38.2	33.1		ten_three_imp	41.5	47.5	34.9	39.6	36.4		ten_three_imp	44.5	47.5	39.4	38.2	39.5		ten_three_imp	40.5	53.3	34.5	44.3	40.5		ten_three_imp	41.5	42.9	37.8	38.9	41.4		ten_three_imp	NA	NA	NA	NA	NA		ten_three_imp	NA	NA	NA	NA	NA
	ten_four_imp	40.5	36.6	33.8	33.5	39.5		ten_four_imp	43.6	39.9	37.6	35.1	41.4		ten_four_imp	43.6	39.9	34.7	35.1	43.3		ten_four_imp	44.5	41.9	34.9	36.7	42.4		ten_four_imp	39.4	40.9	36.5	34.3	46.8		ten_four_imp	NA	NA	NA	NA	NA		ten_four_imp	NA	NA	NA	NA	NA
	ten_five_imp	39.4	34.2	33.8	27	35.3		ten_five_imp	38.3	35.4	36	27	37.5		ten_five_imp	43.6	25.9	34	28	37.5		ten_five_imp	43.6	36.6	35.4	30.9	38.5		ten_five_imp	48.3	30.3	39	31.7	31.9		ten_five_imp	NA	NA	NA	NA	NA		ten_five_imp	NA	NA	NA	NA	NA
	average	37.36	36.9	33.38	34.98	35.04		average	40.22	37.46	37.54	35.58	36.72		average	39.18	38.26	35.38	35.94	39.24		average	39.36	41.66	35.56	38.54	39.48		average	41.8	36.98	38.18	36.24	39.8		average	NA	NA	NA	NA	NA		average	NA	NA	NA	NA	NA
	Ordinal 20% MEAN Imputation							Ordinal 20% PMM Imputation							Ordinal 20% Reg Imputation							Ordinal 20% RF Imputation							Ordinal 20% EM							Ordinal 20% Pairwise Deletion							Ordinal 20% Listwise Deletion
		PH	CO	PD	LEH	periostosis			PH	CO	PD	LEH	periostosis			PH	CO	PD	LEH	periostosis			PH	CO	PD	LEH	periostosis			PH	CO	PD	LEH	periostosis			PH	CO	PD	LEH	periostosis			PH	CO	PD	LEH	periostosis
	twenty_one_imp	44.5	42.9	47.3	51.8	53.7		twenty_one_imp	50.9	42.9	47.6	52.9	56.6		twenty_one_imp	52.5	53.3	47.8	54.5	57.3		twenty_one_imp	50	53.3	56.2	52.9	61.8		twenty_one_imp	55.7	50.9	54.9	60.8	53.7		twenty_one_imp	NA	NA	NA	NA	NA		twenty_one_imp	NA	NA	NA	NA	NA
	twenty_two_imp	56.5	45.7	41.8	47.9	52.3		twenty_two_imp	61.6	54.1	47.8	50.7	53.7		twenty_two_imp	64.4	44.8	47.8	50.2	53		twenty_two_imp	58	51.7	51.9	50.7	51.5		twenty_two_imp	63	53.3	46.8	57	50.8		twenty_two_imp	NA	NA	NA	NA	NA		twenty_two_imp	NA	NA	NA	NA	NA
	twenty_three_imp	56.5	54.1	49.9	50.7	53.7		twenty_three_imp	55.7	57.1	54.1	53.4	59.3		twenty_three_imp	58	56.4	54.3	51.3	50		twenty_three_imp	53.4	57.1	55.4	55	57.3		twenty_three_imp	57.3	59.3	61.5	58	50		twenty_three_imp	NA	NA	NA	NA	NA		twenty_three_imp	NA	NA	NA	NA	NA
	twenty_four_imp	55	56.4	44.5	47.9	58.6		twenty_four_imp	65.7	57.1	47.1	51.3	51.5		twenty_four_imp	58	58.5	48.4	48.5	59.9		twenty_four_imp	60.2	62.7	46.1	54.5	57.3		twenty_four_imp	59.5	62.7	46.6	55.5	50		twenty_four_imp	NA	NA	NA	NA	NA		twenty_four_imp	NA	NA	NA	NA	NA
	twenty_five_imp	53.4	42.9	46.8	43.6	60.6		twenty_five_imp	55.7	52.5	52.5	52.4	55.2		twenty_five_imp	58	48.4	53	52.9	53.7		twenty_five_imp	58	50.1	48.1	50.7	52.3		twenty_five_imp	58.8	52.5	52.7	47.9	53		twenty_five_imp	NA	NA	NA	NA	NA		twenty_five_imp	NA	NA	NA	NA	NA
	average	53.18	48.4	46.06	48.38	55.78		average	57.92	52.74	49.82	52.14	55.26		average	58.18	52.28	50.26	51.48	54.78		average	55.92	54.98	51.54	52.76	56.04		average	58.86	55.74	52.5	55.84	51.5		average	NA	NA	NA	NA	NA		average	NA	NA	NA	NA	NA
	Ordinal 30% MEAN Imputation							Ordinal 30% PMM Imputation							Ordinal 30% Reg Imputation							Ordinal 30% RF Imputation							Ordinal 30% EM							Ordinal 30% Pairwise Deletion							Ordinal 30% Listwise Deletion
		PH	CO	PD	LEH	periostosis			PH	CO	PD	LEH	periostosis			PH	CO	PD	LEH	periostosis			PH	CO	PD	LEH	periostosis			PH	CO	PD	LEH	periostosis			PH	CO	PD	LEH	periostosis			PH	CO	PD	LEH	periostosis
	thirty_one_imp	59.5	55.6	58.9	60.8	70.7		thirty_one_imp	68.3	69	63.4	64.8	75		thirty_one_imp	65	64.6	62.1	64.8	72.3		thirty_one_imp	67	73.1	61.7	71.4	72.3		thirty_one_imp	68.3	69	66.7	68.2	67.9		thirty_one_imp	NA	NA	NA	NA	NA		thirty_one_imp	NA	NA	NA	NA	NA
	thirty_two_imp	67.6	57.8	54.3	55	68.4		thirty_two_imp	65.7	61.3	57.6	63.5	61.8		thirty_two_imp	63.7	56.4	55	58.4	68.4		thirty_two_imp	68.9	67.8	59.4	70.6	70.7		thirty_two_imp	66.3	72	64.1	65.7	70.7		thirty_two_imp	NA	NA	NA	NA	NA		thirty_two_imp	NA	NA	NA	NA	NA
	thirty_three_imp	64.4	60	62.2	54	69		thirty_three_imp	64.4	62.7	69.2	58.9	69.6		thirty_three_imp	60.9	54.9	67.2	61.2	59.9		thirty_three_imp	57.3	67.2	68.6	64.8	66.7		thirty_three_imp	65.7	63.3	70.2	67.3	61.8		thirty_three_imp	NA	NA	NA	NA	NA		thirty_three_imp	NA	NA	NA	NA	NA
	thirty_four_imp	67	64.6	56.4	56	75		thirty_four_imp	67.6	67.2	59.6	55.5	74.5		thirty_four_imp	70.1	64	61.2	58.9	72.9		thirty_four_imp	71.4	76.5	56.7	58.9	70.1		thirty_four_imp	66.3	67.2	65.4	64.8	69		thirty_four_imp	NA	NA	NA	NA	NA		thirty_four_imp	NA	NA	NA	NA	NA
	thirty_five_imp	62.3	64	54.9	58	70.1		thirty_five_imp	69.5	68.4	57.7	63.5	56.6		thirty_five_imp	67.6	64.6	59	59.9	60.6		thirty_five_imp	64.4	68.4	59.4	66.1	66.7		thirty_five_imp	68.3	69	64.9	63.5	64.3		thirty_five_imp	NA	NA	NA	NA	NA		thirty_five_imp	NA	NA	NA	NA	NA
	average	64.16	60.4	57.34	56.76	70.64		average	67.1	65.72	61.5	61.24	67.5		average	65.46	60.9	60.9	60.64	66.82		average	65.8	70.6	61.16	66.36	69.3		average	66.98	68.1	66.26	65.9	66.74		average	NA	NA	NA	NA	NA		average	NA	NA	NA	NA	NA
	Ordinal 40% MEAN Imputation							Ordinal 40% PMM Imputation							Ordinal 40% Reg Imputation							Ordinal 40% RF Imputation							Ordinal 40% EM							Ordinal 40% Pairwise Deletion							Ordinal 40% Listwise Deletion
		PH	CO	PD	LEH	periostosis			PH	CO	PD	LEH	periostosis			PH	CO	PD	LEH	periostosis			PH	CO	PD	LEH	periostosis			PH	CO	PD	LEH	periostosis			PH	CO	PD	LEH	periostosis			PH	CO	PD	LEH	periostosis
	forty_one_imp	70.1	59.3	65	64.8	81		forty_one_imp	85.1	67.8	69.5	67.3	82.9		forty_one_imp	75.5	72.6	69.4	68.2	80		forty_one_imp	88.1	81.8	72	80.6	76.5		forty_one_imp	85.6	80.2	80.4	77	76.5		forty_one_imp	NA	NA	NA	NA	NA		forty_one_imp	NA	NA	NA	NA	NA
	forty_two_imp	79.9	66.6	62.3	62.6	75.5		forty_two_imp	83.1	73.1	66.1	70.6	75.5		forty_two_imp	84.6	65.9	64.1	68.2	65.5		forty_two_imp	89.1	76.5	70.3	80.9	72.3		forty_two_imp	81	75.9	67	77.4	75		forty_two_imp	NA	NA	NA	NA	NA		forty_two_imp	NA	NA	NA	NA	NA
	forty_three_imp	73.7	73.1	65.2	59.9	79.5		forty_three_imp	78.3	74.8	67.1	65.7	76		forty_three_imp	75.5	81.8	69.9	63.9	71.8		forty_three_imp	74.9	81.8	72.5	78.8	84.7		forty_three_imp	73.1	72.6	70	71.4	82.9		forty_three_imp	NA	NA	NA	NA	NA		forty_three_imp	NA	NA	NA	NA	NA
	forty_four_imp	73.7	70.8	62.9	62.2	86.1		forty_four_imp	75.5	73.7	63.6	66.1	78		forty_four_imp	73.1	78.6	63.3	66.5	79		forty_four_imp	79.4	82.3	62.6	64.8	81.5		forty_four_imp	78.3	88.6	68.3	71.4	73.4		forty_four_imp	NA	NA	NA	NA	NA		forty_four_imp	NA	NA	NA	NA	NA
	forty_five_imp	75.5	67.2	62.4	66.9	81.9		forty_five_imp	79.9	74.3	65.2	71.4	73.4		forty_five_imp	75.5	75.4	63.2	69	75.5		forty_five_imp	78.3	74.3	65.5	79.2	74.5		forty_five_imp	82	75.9	65.8	81.6	74.5		forty_five_imp	NA	NA	NA	NA	NA		forty_five_imp	NA	NA	NA	NA	NA
	average	74.58	67.4	63.56	63.28	80.8		average	80.38	72.74	66.3	68.22	77.16		average	76.84	74.86	65.98	67.16	74.36		average	81.96	79.34	68.58	76.86	77.9		average	80	78.64	70.3	75.76	76.46		average	NA	NA	NA	NA	NA		average	NA	NA	NA	NA	NA
	NRMSE Ordinal AVERAGE OF Averages									The NRMSE results are organized into 7 main columns according to each imputation/deletion method, and then by rows according to the percent of missing data.
		Mean	PMM	Reg	RF	EM	Pair	List		Each cell contains the NRMSE by variable (PH, CO, PD, LEH, periostosis) for each of the five different datasets created by the percent missingness. E.g. five_one_imp is the first dataset simulated with 5% missing data.
	0.05	25.564	27.088	23.232	25.028	23.868	NA	NA		The final row in each box labeled "average" is the average NRMSE by variable.
	0.1	35.532	37.504	37.6	38.92	38.6	NA	NA		The "NRMSE Ordinal AVERAGE of Averages" is the average NRMSE across PH, CO, PD, LEH, and periostosis.
	0.2	50.36	53.576	53.396	54.248	54.888	NA	NA		The "NRMSE Ordinal AVERAGE of Averages" contains the data that is present in Figure 1.
	0.3	61.86	64.612	62.944	66.644	66.796	NA	NA		Pairwise and Listwise deletion contain NA values only because the NRMSE could not be calclulated for these methods.
	0.4	69.924	72.96	71.84	76.928	76.232	NA	NA
