# Supplementary material for: Missing data in bioarchaeology II: A test of ordinal and continuous data imputation
Source: Am J Biol Anthropol. 2022 Sep 12;179(3):349–64. doi: 10.1002/ajpa.24614 (PMC9825894; doi:10.1002/ajpa.24614)
Supplement: Supplementary file 2 — Table S2 Results ‐ Percent Error ‐ Ordinal Data ‐ 5%, 10%, 20%, 30%, and 40% Missingness. [file AJPA-179-349-s003.xlsx]

## Sheet: Sheet1
	Table 2. Results - Percent Error - Ordinal Data - 5%, 10%, 20%, 30%, 40% Missingness
	MEAN IMPUTATION							PREDICTIVE MEAN MATCHING IMPUTATION							REGRESSION IMPUTATION							RANDOM FOREST IMPUTATION							EXPECTATION MAXIMIZATION							PAIRWISE DELETION							LISTWISE DELETION
	Ordinal 5% MEAN Imputation							Ordinal 5% PMM Imputation							Ordinal 5% Regression Imputation							Ordinal 5% RF Imputation							Ordinal 5% EM							Ordinal 5% Pairwise Deletion							Ordinal 5% Listwise Deletion
		PH	CO	PD	LEH	periostosis			PH	CO	PD	LEH	periostosis			PH	CO	PD	LEH	periostosis			PH	CO	PD	LEH	periostosis			PH	CO	PD	LEH	periostosis			PH	CO	PD	LEH	periostosis			PH	CO	PD	LEH	periostosis
	five_one_imp	2.95858	6.38298	1.41129	0	2.89855		five_one_imp	1.18343	4.25532	1.00806	0.350877	0		five_one_imp	0.591716	0	1.00806	0.350877	1.44928		five_one_imp	1.77515	2.12766	0.403226	0	0.724638		five_one_imp	1.18343	0	0.806452	0.350877	0.724638		five_one_imp	0.793921	1.389	0.786657	0.0332949	1.70845		five_one_imp	0.370809	7.20095	1.24731	1.53606	1.67472
	five_two_imp	4.73373	7.44681	0.806452	1.05263	2.17391		five_two_imp	0.591716	2.12766	1.81452	0.701754	1.44928		five_two_imp	1.18343	4.25532	1.6129	0.701754	3.62319		five_two_imp	1.18343	1.06383	1.41129	1.05263	2.89855		five_two_imp	1.18343	0	0.806452	0.350877	0.724638		five_two_imp	0.635547	0.139978	1.65426	1.17701	2.46747		five_two_imp	4.44481	3.20647	3.01851	2.12009	4.4737
	five_three_imp	5.91716	12.766	1.6129	2.10526	7.24638		five_three_imp	1.18343	12.766	0.403226	2.45614	2.17391		five_three_imp	1.18343	8.51064	1.00806	2.10526	2.17391		five_three_imp	1.77515	10.6383	0.806452	1.75439	1.44928		five_three_imp	0	10.6383	1.81452	2.80702	2.17391		five_three_imp	1.89349	7.95526	0.779669	2.24921	0.0762777		five_three_imp	2.68336	11.9545	2.80758	1.63851	0.599933
	five_four_imp	4.73373	6.38298	1.20968	0	5.7971		five_four_imp	0	6.38298	1.00806	0.350877	2.17391		five_four_imp	0.591716	0	1.00806	0.350877	0		five_four_imp	0.591716	3.19149	0.403226	0.350877	2.17391		five_four_imp	2.36686	0	0.604839	0	1.44928		five_four_imp	0.890849	0.855775	0.685629	0.0441845	0.134192		five_four_imp	1.73697	1.50995	2.93965	0.226372	1.28565
	five_five_imp	2.95858	5.31915	0.604839	0.701754	2.17391		five_five_imp	2.36686	1.06383	0.806452	0.701754	0		five_five_imp	1.77515	1.06383	0.201613	0.350877	5.07246		five_five_imp	0.591716	3.19149	0	0.701754	4.34783		five_five_imp	0.591716	0	0.403226	0	2.89855		five_five_imp	0.989105	1.3933	0.287912	0.757691	3.98551		five_five_imp	3.78041	3.88101	1.52796	2.09552	1.79147
	average	4.26036	7.65957	1.12903	0.77193	4.05797		average	1.06509	5.31915	1.00806	0.912281	1.15942		average	1.06509	2.76596	0.967742	0.77193	2.46377		average	1.18343	4.04255	0.604839	0.77193	2.31884		average	1.06509	2.12766	0.887097	0.701754	1.5942		average	1.04058	2.34666	0.838825	0.852279	1.67438		average	2.60327	5.55057	2.3082	1.52331	1.96509
	Ordinal 10% MEAN Imputation							Ordinal 10% PMM Imputation							Ordinal 10% Reg Imputation							Ordinal 10% RF Imputation							Ordinal 10% EM							Ordinal 10% Pairwise Deletion							Ordinal 10% Listwise Deletion
		PH	CO	PD	LEH	periostosis			PH	CO	PD	LEH	periostosis			PH	CO	PD	LEH	periostosis			PH	CO	PD	LEH	periostosis			PH	CO	PD	LEH	periostosis			PH	CO	PD	LEH	periostosis			PH	CO	PD	LEH	periostosis
	ten_one_imp	4.14201	9.57447	2.01613	0.350877	7.24638		ten_one_imp	3.5503	1.06383	0.806452	1.75439	0.724638		ten_one_imp	4.14201	1.06383	0.403226	0.350877	4.34783		ten_one_imp	1.18343	7.44681	0.604839	1.40351	3.62319		ten_one_imp	1.77515	0	0.201613	0	4.34783		ten_one_imp	1.85164	3.80851	0.173722	0.311438	3.98551		ten_one_imp	8.4789	6.03899	1.25193	2.91627	4.60817
	ten_two_imp	6.50888	8.51064	0.403226	1.75439	7.97101		ten_two_imp	1.77515	3.19149	2.21774	2.10526	0.724638		ten_two_imp	0	4.25532	2.41935	1.40351	2.17391		ten_two_imp	0.591716	0	2.21774	2.45614	0		ten_two_imp	1.77515	0	0.201613	0	4.34783		ten_two_imp	0.335839	2.16905	2.00995	2.07349	0.810377		ten_two_imp	0.527103	10.5466	3.89437	1.61323	2.79027
	ten_three_imp	10.0592	19.1489	1.6129	3.50877	10.1449		ten_three_imp	2.36686	15.9574	0.403226	3.50877	1.44928		ten_three_imp	0.591716	14.8936	0	3.50877	2.89855		ten_three_imp	0.591716	12.766	0.201613	3.85965	2.17391		ten_three_imp	2.36686	15.9574	1.00806	3.85965	5.07246		ten_three_imp	2.02774	10.061	0.347222	3.92821	2.74265		ten_three_imp	4.98117	20.432	1.34775	0.0914407	3.35529
	ten_four_imp	8.87574	10.6383	1.6129	1.40351	10.1449		ten_four_imp	0.591716	8.51064	0.201613	1.40351	2.89855		ten_four_imp	2.36686	4.25532	0	1.40351	4.34783		ten_four_imp	1.77515	3.19149	0.604839	1.40351	0.724638		ten_four_imp	0.591716	2.12766	1.00806	0.701754	1.44928		ten_four_imp	1.22752	0.182846	0.0345174	1.64926	2.74265		ten_four_imp	0.635547	3.65774	0.00995619	6.2963	2.70174
	ten_five_imp	4.73373	12.766	1.6129	1.05263	8.69565		ten_five_imp	0.591716	11.7021	1.00806	1.75439	1.44928		ten_five_imp	0	4.25532	0.201613	0.701754	2.17391		ten_five_imp	1.18343	6.38298	0.201613	1.05263	2.17391		ten_five_imp	0.591716	3.19149	0.806452	2.10526	1.44928		ten_five_imp	1.75021	1.04281	0.220663	1.19114	2.36073		ten_five_imp	7.25631	1.79793	1.85224	1.65384	12.4333
	average	7.39645	11.9681	1.41129	1.75439	8.87681		average	1.77515	8.08511	0.927419	2.10526	1.44928		average	1.42012	5.74468	0.604839	1.47368	3.18841		average	1.06509	5.95745	0.766129	2.03509	1.73913		average	1.42012	4.25532	0.645161	1.33333	3.33333		average	1.43859	3.45285	0.557215	1.83071	2.52838		average	4.37581	8.49464	1.67125	2.51422	5.17775
	Ordinal 20% MEAN Imputation							Ordinal 20% PMM Imputation							Ordinal 20% Reg Imputation							Ordinal 20% RF Imputation							Ordinal 20% EM							Ordinal 20% Pairwise Deletion							Ordinal 20% Listwise Deletion
		PH	CO	PD	LEH	periostosis			PH	CO	PD	LEH	periostosis			PH	CO	PD	LEH	periostosis			PH	CO	PD	LEH	periostosis			PH	CO	PD	LEH	periostosis			PH	CO	PD	LEH	periostosis			PH	CO	PD	LEH	periostosis
	twenty_one_imp	7.69231	14.8936	3.83065	1.40351	18.1159		twenty_one_imp	6.50888	0	0.403226	1.75439	2.89855		twenty_one_imp	2.36686	3.19149	1.81452	1.75439	3.62319		twenty_one_imp	1.77515	14.8936	0.604839	2.10526	5.07246		twenty_one_imp	2.95858	3.19149	1.20968	0.701754	3.62319		twenty_one_imp	4.47485	9.53153	0.752511	1.9026	2.17706		twenty_one_imp	6.24384	1.77305	2.46556	6.64108	4.67995
	twenty_two_imp	17.1598	18.0851	1.20968	2.45614	16.6667		twenty_two_imp	4.14201	9.57447	4.03226	1.05263	0.724638		twenty_two_imp	0.591716	4.25532	1.81452	2.45614	4.34783		twenty_two_imp	0.591716	4.25532	0.806452	2.80702	0		twenty_two_imp	2.95858	3.19149	1.20968	0.701754	3.62319		twenty_two_imp	0.150668	2.6619	1.77894	2.98007	1.34181		twenty_two_imp	3.8914	4.16771	0.0687856	10.1796	4.57801
	twenty_three_imp	19.5266	26.5957	3.02419	2.80702	19.5652		twenty_three_imp	1.18343	26.5957	2.41935	3.50877	0		twenty_three_imp	5.91716	14.8936	1.6129	3.50877	2.17391		twenty_three_imp	2.95858	11.7021	0.403226	2.80702	0		twenty_three_imp	6.50888	12.766	3.42742	5.26316	5.07246		twenty_three_imp	5.09194	8.00427	1.55079	3.67658	1.24905		twenty_three_imp	10.5821	7.69421	3.11328	1.87271	13.6586
	twenty_four_imp	14.7929	23.4043	2.62097	0.350877	26.087		twenty_four_imp	10.0592	14.8936	1.00806	1.05263	2.89855		twenty_four_imp	4.73373	13.8298	0.604839	0	0.724638		twenty_four_imp	0	7.44681	1.20968	1.05263	7.24638		twenty_four_imp	0.591716	11.7021	1.20968	0	2.89855		twenty_four_imp	1.31937	2.29787	0.698162	0.252193	5.34776		twenty_four_imp	8.39733	3.93843	0.336736	9.27212	17.2603
	twenty_five_imp	12.426	19.1489	2.41935	0.701754	31.1594		twenty_five_imp	5.91716	13.8298	0.201613	1.05263	2.89855		twenty_five_imp	3.5503	12.766	1.81452	2.80702	4.34783		twenty_five_imp	4.14201	2.12766	0.403226	0	10.8696		twenty_five_imp	1.77515	5.31915	3.42742	0	5.07246		twenty_five_imp	2.11106	2.22139	1.39954	1.07273	9.11484		twenty_five_imp	3.10651	23.6702	4.01546	5.2924	13.3454
	average	14.3195	20.4255	2.62097	1.54386	22.3188		average	5.56213	12.9787	1.6129	1.68421	1.88406		average	3.43195	9.78723	1.53226	2.10526	3.04348		average	1.89349	8.08511	0.685484	1.75439	4.63768		average	2.95858	7.23404	2.09677	1.33333	4.05797		average	2.62958	4.94339	1.23599	1.97684	3.8461		average	6.44423	8.24872	1.99996	6.65157	10.7044
	Ordinal 30% MEAN Imputation							Ordinal 30% PMM Imputation							Ordinal 30% Reg Imputation							Ordinal 30% RF Imputation							Ordinal 30% EM							Ordinal 30% Pairwise Deletion							Ordinal 30% Listwise Deletion
		PH	CO	PD	LEH	periostosis			PH	CO	PD	LEH	periostosis			PH	CO	PD	LEH	periostosis			PH	CO	PD	LEH	periostosis			PH	CO	PD	LEH	periostosis			PH	CO	PD	LEH	periostosis			PH	CO	PD	LEH	periostosis
	thirty_one_imp	13.6095	22.3404	3.42742	0.701754	28.9855		thirty_one_imp	11.8343	11.7021	0.806452	0	3.62319		thirty_one_imp	5.32544	3.19149	2.82258	2.45614	0		thirty_one_imp	5.91716	21.2766	1.6129	1.05263	3.62319		thirty_one_imp	2.36686	5.31915	5.24194	1.75439	3.62319		thirty_one_imp	8.49371	12.0015	2.56247	1.25362	0.896829		thirty_one_imp	1.17084	36.4192	2.18342	16.439	2.65187
	thirty_two_imp	25.4438	25.5319	3.62903	4.91228	27.5362		thirty_two_imp	1.18343	13.8298	1.81452	7.01754	8.69565		thirty_two_imp	10.0592	15.9574	1.81452	4.5614	3.62319		thirty_two_imp	8.87574	3.19149	3.02419	9.47368	4.34783		thirty_two_imp	2.36686	5.31915	5.24194	1.75439	3.62319		thirty_two_imp	3.13826	4.76637	1.04605	6.99561	1.90046		thirty_two_imp	17.2584	9.04255	20.0941	19.883	0.966184
	thirty_three_imp	26.0355	32.9787	7.25806	2.80702	36.9565		thirty_three_imp	5.32544	26.5957	2.62097	3.85965	5.7971		thirty_three_imp	9.46746	12.766	0.604839	4.21053	7.97101		thirty_three_imp	4.73373	2.12766	3.83065	3.85965	6.52174		thirty_three_imp	6.50888	6.38298	2.01613	5.61404	3.62319		thirty_three_imp	6.67242	4.7767	1.99563	4.07084	6.06522		thirty_three_imp	12.0106	15.55	8.33905	5.72602	1.77305
	thirty_four_imp	22.4852	29.7872	5.84677	1.40351	42.029		thirty_four_imp	7.69231	21.2766	0.604839	2.10526	7.24638		thirty_four_imp	2.36686	13.8298	2.62097	0.701754	14.4928		thirty_four_imp	1.77515	0	1.00806	0.701754	10.8696		thirty_four_imp	0	10.6383	3.62903	0.350877	1.44928		thirty_four_imp	0.859039	0.755319	1.26008	1.72411	8.88535		thirty_four_imp	21.3018	18.997	3.1682	0.701754	35.8178
	thirty_five_imp	18.3432	37.234	4.83871	0.701754	38.4058		thirty_five_imp	0.591716	29.7872	2.01613	0.701754	9.42029		thirty_five_imp	4.14201	21.2766	1.81452	1.40351	13.0435		thirty_five_imp	9.46746	12.766	3.02419	3.50877	13.7681		thirty_five_imp	2.36686	13.8298	3.22581	2.80702	6.52174		thirty_five_imp	2.95858	6.17797	0.0243151	0.701754	9.62019		thirty_five_imp	22.1647	30.031	14.5203	1.3962	13.3454
	average	21.1834	29.5745	5	2.10526	34.7826		average	5.32544	20.6383	1.57258	2.73684	6.95652		average	6.27219	13.4043	1.93548	2.66667	7.82609		average	6.15385	7.87234	2.5	3.7193	7.82609		average	2.72189	8.29787	3.87097	2.45614	3.76812		average	4.4244	5.69557	1.37771	2.94919	5.47361		average	14.7813	22.008	9.66102	8.8292	10.9109
	Ordinal 40% MEAN Imputation							Ordinal 40% PMM Imputation							Ordinal 40% Reg Imputation							Ordinal 40% RF Imputation							Ordinal 40% EM							Ordinal 40% Pairwise Deletion							Ordinal 40% Listwise Deletion
		PH	CO	PD	LEH	periostosis			PH	CO	PD	LEH	periostosis			PH	CO	PD	LEH	periostosis			PH	CO	PD	LEH	periostosis			PH	CO	PD	LEH	periostosis			PH	CO	PD	LEH	periostosis			PH	CO	PD	LEH	periostosis
	five_one_imp	19.5266	27.6596	4.6371	0.350877	43.4783		forty_one_imp	10.7692	29.0426	5.625	0.280702	3.18841		forty_one_imp	7.10059	8.51064	2.41935	1.05263	5.07246		forty_one_imp	9.46746	38.2979	0.604839	3.50877	10.8696		forty_one_imp	14.7929	9.57447	1.20968	1.75439	3.62319		forty_one_imp	10.8195	20.7076	3.10532	0.145391	5.1409		forty_one_imp	3.37021	46.0222	11.9478	21.1899	9.57782
	five_one_imp	35.503	32.9787	5.84677	5.61404	35.5072		forty_two_imp	12.2485	2.76596	0.846774	8.63158	0.144928		forty_two_imp	11.536	2.55358	2.2006	7.80264	3.99065		forty_two_imp	11.8343	2.12766	2.01613	8.77193	0.724638		forty_two_imp	7.69231	0	0.201613	7.01754	1.44928		forty_two_imp	9.39485	7.45869	0.482353	9.19467	2.582		forty_two_imp	13.215	41.844	1.94892	29.4737	20.7729
	five_one_imp	31.3609	42.5532	8.87097	3.50877	44.2029		forty_three_imp	6.0355	1.48936	2.47984	4.87719	3.84058		forty_three_imp	12.426	12.766	1.41129	4.91228	4.34783		forty_three_imp	13.6095	14.8936	8.46774	5.26316	14.4928		forty_three_imp	7.69231	11.7021	2.41935	1.75439	11.5942		forty_three_imp	4.89036	2.4424	3.80254	5.69201	5.15388		forty_three_imp	19.5047	1.77305	13.5827	14.217	7.56844
	five_one_imp	25.4438	38.2979	7.25806	1.75439	57.2464		forty_four_imp	2.01183	8.40426	4.03226	4.21053	14.8551		forty_four_imp	5.32544	15.9574	2.82258	1.75439	24.6377		forty_four_imp	0.591716	26.5957	3.42742	5.96491	13.7681		forty_four_imp	2.36686	2.12766	2.82258	3.85965	16.6667		forty_four_imp	2.54505	4.78409	1.91761	2.5327	14.6507		forty_four_imp	50.9533	66.0757	19.6349	10.4873	50.2013
	five_one_imp	27.2189	42.5532	7.25806	2.10526	53.6232		forty_five_imp	6.74556	1.59574	2.2379	3.78947	19.2029		forty_five_imp	1.77515	8.51064	1.00806	2.80702	13.7681		forty_five_imp	7.69231	2.12766	0.604839	11.9298	29.7101		forty_five_imp	1.77515	5.31915	2.21774	4.91228	15.942		forty_five_imp	4.73373	0.531915	1.91761	3.23513	15.1268		forty_five_imp	43.3925	32.1513	31.7988	0.701754	76.8921
	average	27.8107	36.8085	6.77419	2.66667	46.8116		average	7.76627	10.4255	3.24597	4.5	5.50725		average	7.63264	9.65965	1.97238	3.66579	10.3633		average	8.63905	16.8085	3.02419	7.08772	13.913		average	6.86391	5.74468	1.77419	3.85965	9.85507		average	6.47669	7.18493	2.24509	4.15998	8.53086		average	26.0871	37.5732	15.7826	15.2139	33.0025
	Percent Error Ordinal AVERAGE OF Averages									The Percent Error results are organized into 7 main columns according to each imputation/deetion method, and then by rows according to the percent of missing data.
		Mean	PMM	Reg	RF	EM	Pair	Case		Each cell contains the NRMSE by variable (PH, CO, PD, LEH, periostosis) for each of the five different datasets created by the percent missingness. E.g. five_one_imp is the first dataset simulated with 5% missing data.
	0.05	3.57577	1.8928	1.6069	1.78432	1.27516	1.35055	2.79009		The final row in each box labeled "average" is the average percent error by variable.
	0.1	6.2814	2.86844	2.48635	2.31258	2.19745	1.96155	4.44673		The "Percent Error Ordinal AVERAGE of Averages" is the average Percent Error across PH, CO, PD, LEH, and periostosis.
	0.2	12.2457	4.74441	3.98004	3.41123	3.53614	2.92638	6.80979		The "Percent Error Ordinal AVERAGE of Averages" contains the data that are present in Figure 2.
	0.3	18.5292	7.44594	6.42094	5.61431	4.223	3.9841	13.2381
	0.4	24.1743	6.289	6.65876	9.8945	5.6195	5.71951	25.5319
