# Supplementary material for: Missing data in bioarchaeology II: A test of ordinal and continuous data imputation
Source: Am J Biol Anthropol. 2022 Sep 12;179(3):349–64. doi: 10.1002/ajpa.24614 (PMC9825894; doi:10.1002/ajpa.24614)
Supplement: Supplementary file 3 — Table S3 Results ‐ NRMSE ‐ Ordinal Data ‐ MCAR, MAR, and MNAR Missingness. [file AJPA-179-349-s006.xlsx]

## Sheet: Sheet1
	Table 3. Results - NRMSE - Ordinal Data - MCAR, MAR, MNAR Missingness
	MEAN IMPUTATION							PREDICTIVE MEAN MATCHING IMPUTATION							REGRESSION IMPUTATION							RANDOM FOREST IMPUTATION							EXPECTATION MAXIMIZATION							PAIRWISE DELETION							LISTWISE DELETION
	Ordinal MCAR MEAN Imputation							Ordinal MCAR PMM Imputation							Ordinal MCAR REG Imputation							Ordinal MCAR RF Imputation							Ordinal MCAR EM							Ordinal MCAR Pairwise Deletion							Ordinal MCAR Listwise Deletion
		PH	CO	PD	LEH	periostosis			PH	CO	PD	LEH	periostosis			PH	CO	PD	LEH	periostosis			PH	CO	PD	LEH	periostosis			PH	CO	PD	LEH	periostosis			PH	CO	PD	LEH	periostosis			PH	CO	PD	LEH	periostosis
	MCAR_one_imp	40.5	52.5	49.7	49.6	31.9		MCAR_one_imp	46.4	53.3	51.8	53.4	34.2		MCAR_one_imp	42.6	52.5	58.2	50.2	34.2		MCAR_one_imp	45.5	54.9	57.7	54	33.1		MCAR_one_imp	43.6	54.1	56	62.2	33.1		MCAR_one_imp	NA	NA	NA	NA	NA		MCAR_one_imp	NA	NA	NA	NA	NA
	MCAR_two_imp	40.5	56.4	53.3	54	56.6		MCAR_two_imp	45.5	54.1	60.5	59.9	53		MCAR_two_imp	42.6	56.4	57.6	59.4	49.2		MCAR_two_imp	42.6	57.8	61.3	60.3	47.6		MCAR_two_imp	46.4	58.5	64.1	62.6	49.2		MCAR_two_imp	NA	NA	NA	NA	NA		MCAR_two_imp	NA	NA	NA	NA	NA
	MCAR_three_imp	41.5	55.6	49.6	55	36.4		MCAR_three_imp	44.5	55.6	52.5	58.9	41.4		MCAR_three_imp	50	58.5	57.7	60.3	35.3		MCAR_three_imp	44.5	62	49.6	59.9	38.5		MCAR_three_imp	41.5	55.6	56.3	59.4	38.5		MCAR_three_imp	NA	NA	NA	NA	NA		MCAR_three_imp	NA	NA	NA	NA	NA
	MCAR_four_imp	42.6	31.7	51	55.5	31.9		MCAR_four_imp	46.4	44.8	54	61.7	42.4		MCAR_four_imp	37.2	48.4	55.4	63.9	35.3		MCAR_four_imp	43.6	46.6	51	57	37.5		MCAR_four_imp	40.5	42.9	61.9	66.9	35.3		MCAR_four_imp	NA	NA	NA	NA	NA		MCAR_four_imp	NA	NA	NA	NA	NA
	MCAR_five_imp	42.6	60.6	52.1	53.4	43.3		MCAR_five_imp	41.5	60	54.7	58.9	45.1		MCAR_five_imp	42.6	64.6	54	58.4	47.6		MCAR_five_imp	43.6	62.7	55.4	58.4	40.5		MCAR_five_imp	52.5	63.3	56.2	58.4	45.9		MCAR_five_imp	NA	NA	NA	NA	NA		MCAR_five_imp	NA	NA	NA	NA	NA
	average	41.54	51.36	51.14	53.5	40.02		average	44.86	53.56	54.7	58.56	43.22		average	43	56.08	56.58	58.44	40.32		average	43.96	56.8	55	57.92	39.44		average	44.9	54.88	58.9	61.9	40.4		average	NA	NA	NA	NA	NA		average	NA	NA	NA	NA	NA
	Ordinal MAR MEAN Imputation							Ordinal MAR PMM Imputation							Ordinal MAR REG Imputation							Ordinal MAR RF Imputation							Ordinal MAR EM							Ordinal MAR Pairwise Deletion							Ordinal MAR Listwise Deletion
		PH	CO	PD	LEH	periostosis			PH	CO	PD	LEH	periostosis			PH	CO	PD	LEH	periostosis			PH	CO	PD	LEH	periostosis			PH	CO	PD	LEH	periostosis			PH	CO	PD	LEH	periostosis			PH	CO	PD	LEH	periostosis
	MAR_one_imp	42.6	47.5	50.7	56	34.2		MAR_one_imp	47.4	48.4	53.6	57	31.9		MAR_one_imp	48.3	47.5	51	57	30.6		MAR_one_imp	46.4	44.8	59.2	60.8	33.1		MAR_one_imp	39.4	52.5	56.7	62.6	34.2		MAR_one_imp	NA	NA	NA	NA	NA		MAR_one_imp	NA	NA	NA	NA	NA
	MAR_two_imp	44.5	47.5	48.8	53.4	57.9		MAR_two_imp	41.5	52.5	52.1	55.5	50.8		MAR_two_imp	33.5	43.8	52.2	59.4	47.6		MAR_two_imp	37.2	54.1	55.7	56	55.2		MAR_two_imp	46.4	57.1	54.9	60.8	55.9		MAR_two_imp	NA	NA	NA	NA	NA		MAR_two_imp	NA	NA	NA	NA	NA
	MAR_three_imp	44.5	49.2	50.2	54.5	42.4		MAR_three_imp	44.5	50.1	56.7	54.5	41.4		MAR_three_imp	42.6	52.5	52.1	56.5	48.4		MAR_three_imp	41.5	51.7	51.8	57.5	37.5		MAR_three_imp	46.4	57.8	55.4	61.7	40.5		MAR_three_imp	NA	NA	NA	NA	NA		MAR_three_imp	NA	NA	NA	NA	NA
	MAR_four_imp	42.6	57.1	50.7	49.6	44.2		MAR_four_imp	40.5	61.3	55.7	60.3	45.1		MAR_four_imp	42.6	65.3	59.6	59.9	36.4		MAR_four_imp	38.3	64	56	60.8	39.5		MAR_four_imp	40.5	58.5	60.5	59.4	38.5		MAR_four_imp	NA	NA	NA	NA	NA		MAR_four_imp	NA	NA	NA	NA	NA
	MAR_five_imp	37.2	49.2	47.4	55.5	42.4		MAR_five_imp	43.6	52.5	51.8	56.5	35.3		MAR_five_imp	45.5	50.9	50	61.2	47.6		MAR_five_imp	47.4	56.4	50.2	62.2	38.5		MAR_five_imp	42.6	54.9	54.3	62.6	46.8		MAR_five_imp	NA	NA	NA	NA	NA		MAR_five_imp	NA	NA	NA	NA	NA
	average	42.28	50.1	49.56	53.8	44.22		average	43.5	52.96	53.98	56.76	40.9		average	42.5	52	52.98	58.8	42.12		average	42.16	54.2	54.58	59.46	40.76		average	43.06	56.16	56.36	61.42	43.18		average	NA	NA	NA	NA	NA		average	NA	NA	NA	NA	NA
	Ordinal MNAR MEAN Imputation							Ordinal MNAR PMM Imputation							Ordinal MNAR REG Imputation							Ordinal MNAR RF Imputation							Ordinal MNAR EM							Ordinal MNAR Pairwise Deletion							Ordinal MNAR Listwise Deletion
		PH	CO	PD	LEH	periostosis			PH	CO	PD	LEH	periostosis			PH	CO	PD	LEH	periostosis			PH	CO	PD	LEH	periostosis			PH	CO	PD	LEH	periostosis			PH	CO	PD	LEH	periostosis			PH	CO	PD	LEH	periostosis
	MNAR_one_imp	36	56.4	47.1	64.8	54.5		MNAR_one_imp	53.4	56.4	52.8	72.2	47.6		MNAR_one_imp	45.5	57.1	51.6	74.1	48.4		MNAR_one_imp	44.5	64	55.4	71	42.4		MNAR_one_imp	44.5	59.3	60	77.4	45.1		MNAR_one_imp	NA	NA	NA	NA	NA		MNAR_one_imp	NA	NA	NA	NA	NA
	MNAR_two_imp	37.2	68.4	67.8	63.5	63.7		MNAR_two_imp	50.9	65.9	58.4	71	58.6		MNAR_two_imp	47.4	62	61.4	66.5	59.3		MNAR_two_imp	46.4	69.6	56.6	67.8	55.2		MNAR_two_imp	48.3	67.2	58.8	71.4	61.8		MNAR_two_imp	NA	NA	NA	NA	NA		MNAR_two_imp	NA	NA	NA	NA	NA
	MNAR_three_imp	33.5	67.8	68.1	58.9	45.1		MNAR_three_imp	45.5	70.2	61.4	59.9	50		MNAR_three_imp	43.6	65.9	60.2	66.9	45.9		MNAR_three_imp	44.5	63.3	63.1	67.8	48.4		MNAR_three_imp	41.5	65.3	62.7	73.7	47.6		MNAR_three_imp	NA	NA	NA	NA	NA		MNAR_three_imp	NA	NA	NA	NA	NA
	MNAR_four_imp	34.8	60	47.4	52.9	44.2		MNAR_four_imp	43.6	57.1	59.6	61.2	37.5		MNAR_four_imp	48.3	62.7	56.2	58.9	35.3		MNAR_four_imp	44.5	57.1	57.8	66.5	41.4		MNAR_four_imp	53.4	60.6	63.4	66.1	38.5		MNAR_four_imp	NA	NA	NA	NA	NA		MNAR_four_imp	NA	NA	NA	NA	NA
	MNAR_five_imp	33.5	54.9	65.8	55	48.4		MNAR_five_imp	44.5	60	52.5	72.2	35.3		MNAR_five_imp	38.3	60	52.5	63.9	45.1		MNAR_five_imp	38.3	58.5	59.4	64.4	38.5		MNAR_five_imp	40.5	56.4	56.6	66.9	41.4		MNAR_five_imp	NA	NA	NA	NA	NA		MNAR_five_imp	NA	NA	NA	NA	NA
	average	35	61.5	59.24	59.02	51.18		average	47.58	61.92	56.94	67.3	45.8		average	44.62	61.54	56.38	66.06	46.8		average	43.64	62.5	58.46	67.5	45.18		average	45.64	61.76	60.3	71.1	46.88		average	NA	NA	NA	NA	NA		average	NA	NA	NA	NA	NA
	NRMSE Ordinal AVERAGE Of Averages									The NRMSE results are organized into 7 main columns according to each imputation/deletion method, and then by rows according to the pattern of missing data (MCAR, MAR, MNAR).
		Mean	PMM	Reg	RF	EM	Pair	List		Each cell contains the NRMSE by variable (PH, CO, PD, LEH, periostosis) for each of the three different datasets created by the pattern of missingness. E.g. MCAR_one_imp is the first dataset simulated with MCAR missing data.
	MCAR	47.512	50.98	50.884	50.624	52.196	NA	NA		The final row in each box labeled "average" is the average NRMSE by variable.
	MAR	47.992	49.62	49.68	50.232	52.036	NA	NA		The "NRMSE Ordinal AVERAGE of Averages" is the average NRMSE across PH, CO, PD, LEH, and periostosis.
	MNAR	53.188	55.908	55.08	55.456	57.136	NA	NA		The "NRMSE Ordinal AVERAGE of Averages" contains the data that are present in Figure 3.
										Pairwise and Listwise deletion contain NA values only because the NRMSE could not be calclulated for these methods.
