# Supplementary material for: Missing data in bioarchaeology II: A test of ordinal and continuous data imputation
Source: Am J Biol Anthropol. 2022 Sep 12;179(3):349–64. doi: 10.1002/ajpa.24614 (PMC9825894; doi:10.1002/ajpa.24614)
Supplement: Supplementary file 4 — Table S4 Results ‐ Percent Error ‐ Ordinal Data ‐ MCAR, MAR, and MNAR. [file AJPA-179-349-s004.xlsx]

## Sheet: Sheet1
	Table 4. Results - Percent Error - Ordinal Data - MCAR, MAR, MNAR
	MEAN IMPUTATION							PREDICTIVE MEAN MATCHING IMPUTATION							REGRESSION IMPUTATION							RANDOM FOREST IMPUTATION							EXPECTATION MAXIMIZATION							PAIRWISE DELETION							LISTWISE DELETION
	Ordinal MCAR MEAN Imputation							Ordinal MCAR PMM Imputation							Ordinal MCAR REG Imputation							Ordinal MCAR RF Imputation							Ordinal MCAR EM							Ordinal MCAR Pairwise Deletion							Ordinal MCAR Listwise Deletion
		PH	CO	PD	LEH	periostosis			PH	CO	PD	LEH	periostosis			PH	CO	PD	LEH	periostosis			PH	CO	PD	LEH	periostosis			PH	CO	PD	LEH	periostosis			PH	CO	PD	LEH	periostosis			PH	CO	PD	LEH	periostosis
	MCAR_one_imp	10.0592	22.3404	0	2.10526	9.42029		MCAR_one_imp	0.591716	17.0213	7.8629	3.15789	2.17391		MCAR_one_imp	2.95858	5.31915	4.03226	1.75439	0.724638		MCAR_one_imp	2.36686	0	6.85484	4.91228	5.7971		MCAR_one_imp	4.73373	9.57447	6.04839	0.350877	1.44928		MCAR_one_imp	1.48754	3.09436	5.26632	2.70577	0.76115		MCAR_one_imp	0.207406	10.1667	3.95951	2.77808	5.66263
	MCAR_two_imp	7.69231	25.5319	6.25	2.10526	16.6667		MCAR_two_imp	1.18343	15.9574	6.25	2.80702	8.69565		MCAR_two_imp	0.591716	14.8936	6.25	1.75439	9.42029		MCAR_two_imp	2.95858	6.38298	3.42742	1.05263	9.42029		MCAR_two_imp	4.14201	9.57447	2.62097	2.80702	6.52174		MCAR_two_imp	1.21879	7.07678	3.07671	2.70577	7.29974		MCAR_two_imp	0.195266	6.8617	1.26008	2.3193	6.41304
	MCAR_three_imp	7.10059	26.5957	3.02419	1.40351	9.42029		MCAR_three_imp	1.77515	20.2128	1.6129	0	0		MCAR_three_imp	1.77515	13.8298	1.20968	1.75439	0		MCAR_three_imp	5.32544	2.12766	1.41129	2.80702	2.17391		MCAR_three_imp	2.36686	15.9574	2.41935	2.45614	0.724638		MCAR_three_imp	1.89538	8.40426	1.22937	1.70376	0.76115		MCAR_three_imp	6.05565	12.3019	10.7434	7.12953	18.1391
	MCAR_four_imp	10.0592	10.6383	1.6129	0.350877	7.97101		MCAR_four_imp	1.77515	8.51064	3.62903	1.40351	0.724638		MCAR_four_imp	3.5503	8.51064	0.806452	0.350877	2.89855		MCAR_four_imp	2.36686	8.51064	2.41935	0	5.7971		MCAR_four_imp	2.95858	6.38298	3.22581	1.40351	1.44928		MCAR_four_imp	1.48754	11.5079	3.11328	0.801257	2.37333		MCAR_four_imp	2.63996	10.7201	9.70844	5.93792	4.01338
	MCAR_five_imp	8.87574	25.5319	1.41129	0.350877	10.1449		MCAR_five_imp	3.5503	18.0851	2.62097	1.40351	2.89855		MCAR_five_imp	0.591716	14.8936	2.01613	1.05263	0.724638		MCAR_five_imp	1.18343	13.8298	3.22581	0.350877	2.17391		MCAR_five_imp	0	12.766	4.6371	1.05263	0.724638		MCAR_five_imp	0.134374	7.07678	3.38241	0.801257	0.0449388		MCAR_five_imp	22.3452	14.642	9.78365	5.03301	0.631136
	average	8.7574	22.1277	2.45968	1.26316	10.7246		average	1.77515	15.9574	4.39516	1.75439	2.89855		average	1.89349	11.4894	2.8629	1.33333	2.75362		average	2.84024	6.17021	3.46774	1.82456	5.07246		average	2.84024	10.8511	3.79032	1.61404	2.17391		average	1.24473	7.43201	3.21362	1.74356	2.24806		average	6.2887	10.9385	7.09101	4.63957	6.97185
	Ordinal MAR MEAN Imputation							Ordinal MAR PMM Imputation							Ordinal MAR REG Imputation							Ordinal MAR RF Imputation							Ordinal MAR EM							Ordinal MAR Pairwise Deletion							Ordinal MAR Listwise Deletion
		PH	CO	PD	LEH	periostosis			PH	CO	PD	LEH	periostosis			PH	CO	PD	LEH	periostosis			PH	CO	PD	LEH	periostosis			PH	CO	PD	LEH	periostosis			PH	CO	PD	LEH	periostosis			PH	CO	PD	LEH	periostosis
	MAR_one_imp	7.69231	20.2128	4.43548	0	9.42029		MAR_one_imp	3.5503	8.51064	0.201613	0	3.62319		MAR_one_imp	0.591716	5.31915	3.22581	0.701754	0		MAR_one_imp	2.95858	10.6383	1.41129	0.701754	2.89855		MAR_one_imp	1.18343	1.06383	1.00806	1.40351	2.17391		MAR_one_imp	1.21879	0.439408	0.654539	0.300253	0.76115		MAR_one_imp	6.13905	20.7345	3.74729	5.10796	9.98467
	MAR_two_imp	13.6095	18.0851	0.403226	1.75439	15.2174		MAR_two_imp	3.5503	11.7021	4.23387	2.45614	9.42029		MAR_two_imp	4.14201	3.19149	3.62903	2.45614	7.97101		MAR_two_imp	4.73373	1.06383	5.24194	2.80702	5.07246		MAR_two_imp	7.69231	5.31915	7.25806	1.40351	5.7971		MAR_two_imp	5.54704	2.21554	5.80458	2.20477	5.68756		MAR_two_imp	24.7675	5.92705	7.89171	12.005	8.74741
	MAR_three_imp	12.426	20.2128	1.00806	1.05263	12.3188		MAR_three_imp	1.77515	12.766	3.83065	1.05263	4.34783		MAR_three_imp	2.95858	5.31915	0.201613	1.05263	2.89855		MAR_three_imp	5.91716	8.51064	3.42742	1.05263	1.44928		MAR_three_imp	2.95858	2.12766	5.24194	1.40351	3.62319		MAR_three_imp	4.19388	0.439408	3.92067	1.80326	2.46321		MAR_three_imp	17.3001	5.5714	14.1004	1.37457	5.05752
	MAR_four_imp	11.2426	22.3404	5.64516	2.80702	12.3188		MAR_four_imp	0.591716	11.7021	4.03226	4.5614	5.7971		MAR_four_imp	1.77515	7.44681	6.45161	4.21053	3.62319		MAR_four_imp	0.591716	5.31915	2.01613	4.91228	4.34783		MAR_four_imp	2.95858	3.19149	3.42742	3.15789	3.62319		MAR_four_imp	2.84071	3.09436	2.26932	3.70778	2.46321		MAR_four_imp	11.0378	3.11989	5.41641	10.3846	10.0125
	MAR_five_imp	8.28402	20.2128	1.20968	1.05263	10.8696		MAR_five_imp	0	9.57447	4.23387	1.05263	5.7971		MAR_five_imp	1.18343	3.19149	0.806452	1.05263	2.17391		MAR_five_imp	3.5503	6.38298	0.604839	3.85965	3.62319		MAR_five_imp	0.591716	0	3.22581	0.701754	1.44928		MAR_five_imp	0.54221	0.439408	3.65154	1.20276	0.851028		MAR_five_imp	2.95858	9.04255	1.39689	8.92231	3.98551
	average	10.6509	20.2128	2.54032	1.33333	12.029		average	2.36686	11.1702	3.0746	2.01754	5.7971		average	2.13018	4.89362	2.8629	1.89474	3.33333		average	3.5503	6.38298	2.54032	2.66667	3.47826		average	3.07692	2.34043	4.03226	1.61404	3.33333		average	2.86853	1.32562	3.26013	1.84376	2.44523		average	12.4406	8.87907	6.51054	7.55889	7.55753
	Ordinal MNAR MEAN Imputation							Ordinal MNAR PMM Imputation							Ordinal MNAR Reg Imputation							Ordinal MNAR RF Imputation							Ordinal MNAR EM							Ordinal MNAR Pairwise Deletion							Ordinal MNAR Listwise Deletion
		PH	CO	PD	LEH	periostosis			PH	CO	PD	LEH	periostosis			PH	CO	PD	LEH	periostosis			PH	CO	PD	LEH	periostosis			PH	CO	PD	LEH	periostosis			PH	CO	PD	LEH	periostosis			PH	CO	PD	LEH	periostosis
	MNAR_one_imp	0.591716	27.6596	2.01613	12.9825	18.8406		MNAR_one_imp	12.426	25.5319	6.45161	16.4912	13.7681		MNAR_one_imp	8.28402	15.9574	4.43548	16.8421	11.5942		MNAR_one_imp	7.69231	11.7021	7.25806	15.4386	7.97101		MNAR_one_imp	7.69231	10.6383	7.45968	17.8947	10.1449		MNAR_one_imp	9.3378	9.73173	7.95761	18.8374	9.71801		MNAR_one_imp	9.7818	14.4947	1.15087	18.1798	1.81914
	MNAR_two_imp	1.18343	38.2979	22.5806	10.5263	21.7391		MNAR_two_imp	9.46746	29.7872	13.5081	13.3333	17.3913		MNAR_two_imp	7.10059	27.6596	13.3065	13.6842	16.6667		MNAR_two_imp	8.87574	19.1489	12.0968	11.9298	12.3188		MNAR_two_imp	7.69231	23.4043	16.5323	13.6842	18.1159		MNAR_two_imp	8.66121	23.0065	16.0315	15.3304	12.9424		MNAR_two_imp	10.8852	9.31114	13.4921	21.2333	17.6352
	MNAR_three_imp	4.14201	39.3617	21.1694	11.2281	13.0435		MNAR_three_imp	7.10059	30.8511	14.9194	12.6316	5.7971		MNAR_three_imp	3.5503	31.9149	11.8952	14.7368	3.62319		MNAR_three_imp	5.32544	25.5319	14.7177	13.3333	5.7971		MNAR_three_imp	5.91716	24.4681	14.5161	15.0877	2.17391		MNAR_three_imp	5.2783	24.334	14.1476	16.3324	3.2693		MNAR_three_imp	5.66732	1.61939	7.41935	10.4873	3.98551
	MNAR_four_imp	2.36686	28.7234	5.64516	7.7193	15.2174		MNAR_four_imp	8.28402	18.0851	13.3065	11.5789	8.69565		MNAR_four_imp	7.69231	20.2128	10.6855	10.5263	5.7971		MNAR_four_imp	5.32544	20.2128	13.1048	13.6842	2.89855		MNAR_four_imp	10.0592	12.766	12.9032	12.6316	5.07246		MNAR_four_imp	7.30805	11.0592	12.802	11.3223	5.68756		MNAR_four_imp	16.0218	10.7201	18.6104	9.25776	6.29877
	MNAR_five_imp	6.50888	23.4043	20.7661	10.5263	15.942		MNAR_five_imp	2.95858	11.7021	10.0806	19.2982	10.1449		MNAR_five_imp	0.591716	9.57447	11.2903	14.386	7.24638		MNAR_five_imp	2.95858	5.31915	13.5081	14.0351	9.42029		MNAR_five_imp	1.77515	6.38298	14.1129	14.7368	5.7971		MNAR_five_imp	2.57196	4.42183	13.6093	15.3304	6.49365		MNAR_five_imp	3.29409	18.1619	17.0831	22.1378	12.0947
	average	2.95858	31.4894	14.4355	10.5965	16.9565		average	8.04734	23.1915	11.6532	14.6667	11.1594		average	5.44379	21.0638	10.3226	14.0351	8.98551		average	6.0355	16.383	12.1371	13.6842	7.68116		average	6.62722	15.5319	13.1048	14.807	8.26087		average	6.63146	14.5106	12.9096	15.4306	7.62218		average	9.13006	10.8614	11.5512	16.2592	8.36668
	Percent Error Ordinal AVERAGE OF Averages									The Percent Error results are organized into 7 main columns according to each imputation/deletion method, and then by rows according to the pattern of missing data (MCAR, MAR, MNAR).
		Mean	PMM	Reg	RF	EM	Pair	List		Each cell contains the percent error by variable (PH, CO, PD, LEH, periostosis) for each of the three different datasets created by the pattern of missingness. E.g. MCAR_one_imp is the first dataset simulated with MCAR missing data.
	MCAR	9.06651	5.35614	4.06654	3.87504	4.25391	3.17639	7.18592		The final row in each box labeled "average" is the average Percent Error by variable.
	MAR	9.35326	4.88526	3.02295	3.7237	2.8794	2.34865	8.58933		The "Percent Error Ordinal AVERAGE of Averages" is the average Percent Error across PH, CO, PD, LEH, and periostosis.
	MNAR	15.2873	13.7436	11.9702	11.1842	11.6664	11.4209	11.2337		The "Percent Error Ordinal AVERAGE of Averages" contains the data that are present in Figure 3.
