# Supplementary material for: Missing data in bioarchaeology II: A test of ordinal and continuous data imputation
Source: Am J Biol Anthropol. 2022 Sep 12;179(3):349–64. doi: 10.1002/ajpa.24614 (PMC9825894; doi:10.1002/ajpa.24614)
Supplement: Supplementary file 5 — Table S5 Results ‐ NRMSE ‐ Continuous Data ‐ 5%, 10%, 20%, 30%, and 40% Missingness. [file AJPA-179-349-s007.xlsx]

## Sheet: Sheet1
	Table 5. Results - NRMSE - Continuous Data - 5%, 10%, 20%, 30%, 40% Missingness
	MEAN IMPUTATION														PMM IMPUTATION														REGRESSION IMPUTATION														RANDOM FOREST IMPUTATION
	continuous 5% MEAN imputation														continuous 5% PMM imputation														continuous 5% REG imputation														continuous 5% RF imputation
		FL_left	FL_right	T1.AP	T1.TR	T5.AP	T5.TR	T10.AP	T10.TR	L1.AP	L1.TR	L3.AP	L3.TR			FL_left	FL_right	T1.AP	T1.TR	T5.AP	T5.TR	T10.AP	T10.TR	L1.AP	L1.TR	L3.AP	L3.TR			FL_left	FL_right	T1.AP	T1.TR	T5.AP	T5.TR	T10.AP	T10.TR	L1.AP	L1.TR	L3.AP	L3.TR			FL_left	FL_right	T1.AP	T1.TR	T5.AP	T5.TR
	five_one_imp	34.7	27.7	23.4	31.5	25.9	23.7	19.7	21.8	15.8	27.9	19.5	20.7		five_one_imp	9.2	8.8	18	23.7	19.8	15.5	13	9.1	13.1	13.9	10.6	9.6		five_one_imp	8.1	7.3	18.9	21.9	16.5	15.6	13.2	8.3	13.6	14.9	11.2	10.3		five_one_imp	12.4	12.2	16.9	22	17.7	13
	five_two_imp	27.7	23	20.7	26.8	20.3	17.8	31.5	16.6	18.4	21.6	13.6	20.9		five_two_imp	6.7	5.7	13	16.1	13.8	13.3	11.4	9.5	23.2	10.9	10.1	11.6		five_two_imp	6.1	6.4	14	17.3	13.3	11.8	10.6	10.9	25.8	8.4	14.2	11.9		five_two_imp	10.2	9.3	11.5	15.9	12.6	13.9
	five_three_imp	24.1	19.2	18.3	25.9	22.3	21	20.7	23.3	23.7	19.7	19.7	21.1		five_three_imp	5.1	4.7	13.5	22.2	15.9	12.6	12.3	9.5	15.6	10.7	15.2	10.6		five_three_imp	5.3	4.4	14.6	22.9	18.6	11.3	13.6	10.9	13.5	12.7	14.8	11.8		five_three_imp	10.2	8.4	12.5	22.5	14.6	12
	five_four_imp	25.9	30.7	30.8	18	25.6	22.8	28.1	22.1	15.1	21	35.3	23		five_four_imp	7	7.3	18.4	19.3	13.3	12	17.2	14.9	11	12.7	22.2	16.8		five_four_imp	5.3	5.1	17.8	17.3	13.7	13	17.7	15.6	10.8	12.4	22	14.8		five_four_imp	10.7	11.1	18.8	16.1	13.6	13.7
	five_five_imp	28.7	14.7	21.8	17.6	21.5	38.4	26.1	22.7	22.3	24.8	26.3	27.5		five_five_imp	6.8	3.9	17.1	9.1	12.8	19.2	15.7	12.5	18.8	8.8	16.6	11.5		five_five_imp	7	4.5	16.8	7.9	11.2	16.7	14	13	16.7	10.3	18.6	12.1		five_five_imp	9.3	11.1	16.1	6.7	11.7	20.4
	average	28.22	23.06	23	23.96	23.12	24.74	25.22	21.3	19.06	23	22.88	22.64		average	6.96	6.08	16	18.08	15.12	14.52	13.92	11.1	16.34	11.4	14.94	12.02		average	6.36	5.54	16.42	17.46	14.66	13.68	13.82	11.74	16.08	11.74	16.16	12.18		average	10.56	10.42	15.16	16.64	14.04	14.6
	continuous 10% MEAN imputation														continuous 10% PMM imputation														continuous 10% REG imputation														continuous 10% RF imputation
		FL_left	FL_right	T1.AP	T1.TR	T5.AP	T5.TR	T10.AP	T10.TR	L1.AP	L1.TR	L3.AP	L3.TR			FL_left	FL_right	T1.AP	T1.TR	T5.AP	T5.TR	T10.AP	T10.TR	L1.AP	L1.TR	L3.AP	L3.TR			FL_left	FL_right	T1.AP	T1.TR	T5.AP	T5.TR	T10.AP	T10.TR	L1.AP	L1.TR	L3.AP	L3.TR			FL_left	FL_right	T1.AP	T1.TR	T5.AP	T5.TR
	ten_one_imp	40.1	29.5	37.3	25.3	31.2	29.5	31.3	29.7	28.4	31.9	28.1	26		ten_one_imp	11.7	12.2	28	17.3	18.1	20	18.6	11.6	20.8	17.5	21	15.7		ten_one_imp	13.6	12.4	24.9	19.5	21.3	22	18	11.4	20.5	18.7	21.9	14.8		ten_one_imp	16.7	15	25.8	19	19.4	22
	ten_two_imp	36.9	31.3	34	21.5	34.8	24.2	22.9	28.6	30.1	30.8	28	30.3		ten_two_imp	13.6	12.8	25.3	19.5	28.1	17.4	15.2	16	29.3	17.6	23	21.2		ten_two_imp	11.7	11.7	27.7	20.6	25.7	17.4	17.1	15	28.9	17.1	22.5	22.5		ten_two_imp	15.5	13	26.7	15.9	25.4	16.3
	ten_three_imp	39.2	36.5	25.7	29.6	27.6	32.5	30.4	28.3	33.9	30	22.9	26.2		ten_three_imp	24.7	23.8	19.4	21.1	16.9	21.5	20	16	21.4	17.2	19.8	18.2		ten_three_imp	23.1	23.3	21.5	23.1	16.6	20	20.3	15	22.2	16.7	20.5	19.8		ten_three_imp	15.5	23.2	18.6	20.7	15	20.2
	ten_four_imp	30.6	34.5	31.3	25.2	21.1	35.8	35.2	32.1	37.8	30	24.2	30.9		ten_four_imp	15.8	14.5	25.2	19.8	17.4	22.4	17.4	21.1	29.6	17.2	20.1	19		ten_four_imp	14.6	13.5	23.9	20.4	16.7	22.4	17.6	23.9	27.2	19	20.8	18.3		ten_four_imp	19.7	20.5	23.9	19.5	14.9	21.6
	ten_five_imp	33.8	31.6	27.6	28.7	32.5	35.9	37.6	31	25.8	27.4	22.2	30.1		ten_five_imp	11.3	12.2	22.4	27	21	20.3	21	17.1	19	14.3	18.8	13		ten_five_imp	14.3	13.9	22.3	26.2	19.8	21.9	19.5	15.6	18.9	16	17.5	14		ten_five_imp	17.4	20.5	22.4	24.9	21.2	21.8
	average	36.12	32.68	31.18	26.06	29.44	31.58	31.48	29.94	31.2	30.02	25.08	28.7		average	15.42	15.1	24.06	20.94	20.3	20.32	18.44	16.36	24.02	16.76	20.54	17.42		average	15.46	14.96	24.06	21.96	20.02	20.74	18.5	16.18	23.54	17.5	20.64	17.88		average	16.96	18.44	23.48	20	19.18	20.38
	continuous 20% MEAN imputation														continuous 20% PMM imputation														continuous 20% REG imputation														continuous 20% RF imputation
		FL_left	FL_right	T1.AP	T1.TR	T5.AP	T5.TR	T10.AP	T10.TR	L1.AP	L1.TR	L3.AP	L3.TR			FL_left	FL_right	T1.AP	T1.TR	T5.AP	T5.TR	T10.AP	T10.TR	L1.AP	L1.TR	L3.AP	L3.TR			FL_left	FL_right	T1.AP	T1.TR	T5.AP	T5.TR	T10.AP	T10.TR	L1.AP	L1.TR	L3.AP	L3.TR			FL_left	FL_right	T1.AP	T1.TR	T5.AP	T5.TR
	twenty_one_imp	50.9	37.1	45.8	40.5	43.6	44.3	47.7	43.6	49.6	50.4	44.3	47.4		twenty_one_imp	23.2	22.6	35.9	34.6	28.3	29.1	26.9	25.6	34	28.1	31.8	30		twenty_one_imp	20.4	19.2	34.9	36.2	31.6	30.2	29.4	23.9	34.1	25.8	30.8	32.3		twenty_one_imp	25.8	20.8	33.4	33.6	28.4	29.8
	twenty_two_imp	50.2	42.1	43.8	39.6	44.4	38.6	44.3	49.3	42.9	48.4	45.7	44.1		twenty_two_imp	24.8	24	32.8	31.6	30	31.1	28	28.5	35.2	28.3	34.6	27.2		twenty_two_imp	23.1	22.2	31.8	29.1	29	29	28.8	26.7	36.6	26.2	32.9	26.3		twenty_two_imp	28	25.7	31.7	27.1	27.8	27.7
	twenty_three_imp	51.9	48.4	41.9	55.4	46.9	45.7	44	45.4	47.8	47.6	44.2	48.6		twenty_three_imp	26.3	25.7	33.9	38.1	33.3	29.6	28.8	28.5	34.3	29.6	29.3	29.2		twenty_three_imp	24.8	23.6	34.5	42.2	32.9	28.8	28	26.7	35.6	29.3	33.7	27.8		twenty_three_imp	28	30.8	32.8	40.1	32.2	29.7
	twenty_four_imp	41.8	39.6	38.1	44.4	42.5	42.7	50.8	49.1	47.4	44.3	42.1	48.1		twenty_four_imp	25.4	24.5	32.1	37.2	28.1	25.6	34.2	26.8	34.6	21.6	30.7	26.9		twenty_four_imp	34.8	28.4	34	35.1	29.3	27.1	33.5	25.4	34.6	24	29.7	27.5		twenty_four_imp	27.4	28.6	31.2	36.3	27.8	23.3
	twenty_five_imp	40.9	48.2	41.9	45.9	42.7	39.3	51.2	38.1	48.3	48.4	46.8	46.3		twenty_five_imp	25.6	24.6	30.6	33.6	26.2	28.8	32.5	21.3	34	25.7	42.6	25.1		twenty_five_imp	24.5	24.9	31.1	32.8	26.5	28.9	32.9	20.8	34.1	25	43.6	27.5		twenty_five_imp	25	28.6	26.6	32.1	26.9	28.1
	average	47.14	43.08	42.3	45.16	44.02	42.12	47.6	45.1	47.2	47.82	44.62	46.9		average	25.06	24.28	33.06	35.02	29.18	28.84	30.08	26.14	34.42	26.66	33.8	27.68		average	25.52	23.66	33.26	35.08	29.86	28.8	30.52	24.7	35	26.06	34.14	28.28		average	26.84	26.9	31.14	33.84	28.62	27.72
	continuous 30% MEAN imputation														continuous 30% PMM imputation														continuous 30% REG imputation														continuous 30% RF imputation
		FL_left	FL_right	T1.AP	T1.TR	T5.AP	T5.TR	T10.AP	T10.TR	L1.AP	L1.TR	L3.AP	L3.TR			FL_left	FL_right	T1.AP	T1.TR	T5.AP	T5.TR	T10.AP	T10.TR	L1.AP	L1.TR	L3.AP	L3.TR			FL_left	FL_right	T1.AP	T1.TR	T5.AP	T5.TR	T10.AP	T10.TR	L1.AP	L1.TR	L3.AP	L3.TR			FL_left	FL_right	T1.AP	T1.TR	T5.AP	T5.TR
	thirty_one_imp	55.9	55.8	56.3	51.6	58.4	58.9	53.5	56.4	55.7	58.9	60.6	52		thirty_one_imp	29.6	29	43.5	40.5	36.7	40.6	31.7	39.5	44.3	34.6	41.1	30.8		thirty_one_imp	30.2	29	45.7	41.4	36.5	39	33.7	37.4	41	36.8	43.6	31.6		thirty_one_imp	27.7	28.2	43.7	39.6	40.2	38.2
	Thirty_two_imp	55.9	52.6	57.1	60.6	53.1	53.3	54	54.3	51.9	52.4	44.7	53.4		Thirty_two_imp	40.2	39.4	38.1	43.3	36.1	37.4	30.3	35.9	40.5	31.9	35.4	33.1		Thirty_two_imp	39.6	40	40.7	42.6	38	37.1	30.5	34.3	41.2	32.1	38.2	31.2		Thirty_two_imp	39.2	37.9	39.4	46.1	37.9	36.2
	thirty_three_imp	58.7	48.8	54	53.8	55.3	57.2	58.4	59.1	48.4	52.6	47.4	58.9		thirty_three_imp	35.7	35	42.8	44.7	38.1	37.2	36	35.9	39.1	30.6	37.2	32.6		thirty_three_imp	32.5	31.3	42.4	44	39.9	37.2	35.9	34.3	39.5	32.9	37.1	36.2		thirty_three_imp	39.2	39.2	37.9	45.1	38.1	40.1
	thirty_four_imp	54.4	57.2	47.7	54.8	40.4	55.9	59.7	55.2	55.9	53.7	62.1	54.5		thirty_four_imp	28.5	30.3	36.3	42	37.8	39.2	32.9	37.3	44	30.1	47.9	34.2		thirty_four_imp	31.6	33.4	37	45	36.1	40.2	31.4	34.8	40.1	32.1	48.2	33		thirty_four_imp	32.1	33.6	35	41.5	33.2	39.2
	thirty_five_imp	58.4	52.5	57.3	50.9	46.5	42	55.3	55.7	50.5	52.5	50.1	44.7		thirty_five_imp	34.8	33.5	42.8	43.3	37.1	34.9	31.9	32.6	37.4	28.9	38.5	31.4		thirty_five_imp	34.1	32.8	40.9	45.9	38.6	32.6	31.8	31.6	37.8	30.6	43.2	34.3		thirty_five_imp	38.2	33.6	42.5	42.1	36.6	35.1
	average	56.66	53.38	54.48	54.34	50.74	53.46	56.18	56.14	52.48	54.02	52.98	52.7		average	33.76	33.44	40.7	42.76	37.16	37.86	32.56	36.24	41.06	31.22	40.02	32.42		average	33.6	33.3	41.34	43.78	37.82	37.22	32.66	34.48	39.92	32.9	42.06	33.26		average	35.28	34.5	39.7	42.88	37.2	37.76
	continuous 40% MEAN imputation														continuous 40% PMM imputation														continuous 40% REG imputation														continuous 40% RF imputation
		FL_left	FL_right	T1.AP	T1.TR	T5.AP	T5.TR	T10.AP	T10.TR	L1.AP	L1.TR	L3.AP	L3.TR			FL_left	FL_right	T1.AP	T1.TR	T5.AP	T5.TR	T10.AP	T10.TR	L1.AP	L1.TR	L3.AP	L3.TR			FL_left	FL_right	T1.AP	T1.TR	T5.AP	T5.TR	T10.AP	T10.TR	L1.AP	L1.TR	L3.AP	L3.TR			FL_left	FL_right	T1.AP	T1.TR	T5.AP	T5.TR
	forty_one_imp	62.8	63.9	69	62.7	63.8	59.5	63.1	61.4	66.9	58.9	68.1	68.6		forty_one_imp	40.8	40.5	51.5	49.5	44.5	44.5	40.5	40.8	53.5	37.3	53.6	43.9		forty_one_imp	42.4	42.3	51.8	48.3	44.4	44.5	39.2	41.8	52.3	36	55	48.5		forty_one_imp	47.8	48	51.6	48.4	44.8	44.1
	forty_two_imp	67.9	55.6	61.9	56.5	67.4	62.9	65.6	62.5	62.2	71.2	64	58.2		forty_two_imp	35.9	39.7	48.6	45.3	49.1	40.7	45.6	42.9	48.1	43.2	47.2	41.2		forty_two_imp	37.8	40.3	48.3	43.8	47.2	42.5	45.3	42.8	47.8	45	48.5	41.6		forty_two_imp	45.2	43.8	49.8	41.8	46.8	43.5
	forty_three_imp	60.1	65.3	65.4	66.3	65.3	56.5	62.5	62.5	57.6	62.7	65.8	62.7		forty_three_imp	41.2	40	49.3	57.6	45.4	41	39.9	42.9	45.9	39.2	50.8	44.2		forty_three_imp	46.6	45.8	49.2	56.7	46	40.8	39.9	42.8	46.8	39	50	42.8		forty_three_imp	45.2	50.1	49.9	54	47.8	43.3
	forty_four_imp	69	63.7	60.8	64.9	64.8	61.5	60	66.1	63.6	61.8	58.9	60.5		forty_four_imp	43.3	43.9	50.9	54.1	44.4	45.9	43.8	43.1	53.3	38.1	48.5	41.8		forty_four_imp	43.8	43.6	50.7	53.3	44.8	44.3	43.4	39.4	55.9	38.6	47.5	41.1		forty_four_imp	50.1	49.9	49.3	48.9	44.5	44.3
	forty_five_imp	63.7	60.4	61.8	63.1	61.1	57.3	58.7	59.7	60.6	58.5	59.5	66.7		forty_five_imp	41.1	39	45.8	48.4	43.6	44.6	34.6	37.8	46.6	36.8	46.4	44.5		forty_five_imp	40.2	40.8	48.2	50.6	44.7	46.3	34.4	35.5	48.3	36.9	47.1	42.7		forty_five_imp	47.7	49.9	44	51.7	44.1	44.8
	average	64.7	61.78	63.78	62.7	64.48	59.54	61.98	62.44	62.18	62.62	63.26	63.34		average	40.46	40.62	49.22	50.98	45.4	43.34	40.88	41.5	49.48	38.92	49.3	43.12		average	42.16	42.56	49.64	50.54	45.42	43.68	40.44	40.46	50.22	39.1	49.62	43.34		average	47.2	48.34	48.92	48.96	45.6	44
	NRMSE Continuous AVERAGE OF Averages									The NRMSE results are organized into 7 main columns according to each imputation/deletion method, and then by rows according to the percent of missing data.
		Mean	PMM	Reg	RF	EM	Pair	List		Each cell contains the NRMSE by the 12 variables (FL_left, FL_right, etc.) for each of the five different datasets created by the percent missingness. E.g. five_one_imp is the first dataset simulated with 5% missing data.
	0.05	23.35	13.04	12.9867	13.5183	13.555	NA	NA		The final row in each box labeled "average" is the average NRMSE by variable.
	0.1	30.29	19.14	19.2867	19.01	20.3567	NA	NA		The "NRMSE Continuous AVERAGE of Averages" is the average NRMSE across all 12 variables (FL_left through L3.TR).
	0.2	45.255	29.5183	29.5733	29.3933	30.2483	NA	NA		The "NRMSE COntinuous AVERAGE of Averages" contains the data that are present in Figure 5.
	0.3	53.9633	36.6	36.8617	36.8917	38.435	NA	NA		Pairwise and Listwise deletion contain NA values only because the NRMSE could not be calclulated for these methods.
	0.4	62.7333	44.435	44.765	45.43	46.2933	NA	NA
[truncated: 45 more columns]
