# Supplementary material for: Missing data in bioarchaeology II: A test of ordinal and continuous data imputation
Source: Am J Biol Anthropol. 2022 Sep 12;179(3):349–64. doi: 10.1002/ajpa.24614 (PMC9825894; doi:10.1002/ajpa.24614)
Supplement: Supplementary file 6 — Table S6 Results ‐ Percent Error ‐ Continuous Data ‐ 5%, 10%, 20%, 30%, and 40% Missingness. [file AJPA-179-349-s005.xlsx]

## Sheet: Sheet1
	Table 6. Results - Percent Error - Continuous Data - 5%, 10%, 20%, 30%, 40% Missingness
	MEAN IMPUTATION														PMM IMPUTATION														REGRESSION IMPUTATION														RANDOM FOREST
	continuous 5% MEAN imputation														continuous 5% PMM imputation														continuous 5% REG imputation														continuous 5% RF imputation
		FL_left	FL_right	T1.AP	T1.TR	T5.AP	T5.TR	T10.AP	T10.TR	L1.AP	L1.TR	L3.AP	L3.TR			FL_left	FL_right	T1.AP	T1.TR	T5.AP	T5.TR	T10.AP	T10.TR	L1.AP	L1.TR	L3.AP	L3.TR			FL_left	FL_right	T1.AP	T1.TR	T5.AP	T5.TR	T10.AP	T10.TR	L1.AP	L1.TR	L3.AP	L3.TR			FL_left	FL_right	T1.AP	T1.TR	T5.AP	T5.TR
	five_one_imp	0.205501	0.0278279	0.140207	0.152873	0.085659	0.0098241	0.0421002	0.0608252	0.106201	0.172237	0.0196243	0.0215739		five_one_imp	0.0194726	0.0160184	0.0103925	0.185968	0.0154426	0.0898659	0.0188087	0.0152832	0.0846776	0.100053	0.0190964	0.0180351		five_one_imp	0.0164118	0.0497172	0.034771	0.161113	0.0199441	0.081282	0.0363036	0.041487	0.0787986	0.0534372	0.0487194	0.00428475		five_one_imp	0.00748098	0.0476616	0.0600776	0.187928	0.0459421	0.0464161
	five_two_imp	0.00723441	0.0336596	0.0730029	0.146208	0.113912	0.0174776	0.105442	0.178968	0.0660964	0.042469	0.0135168	0.0565244		five_two_imp	0.0164583	0.0036268	0.0704771	0.116471	0.114835	0.0138956	0.0177768	0.0505087	0.0699335	0.0265334	0.024836	0.0283493		five_two_imp	0.0011133	0.00228068	0.105518	0.146226	0.111884	0.00608813	0.0326403	0.0382164	0.0813333	0.019893	0.0473141	0.0191245		five_two_imp	0.00694985	0.0122235	0.0725047	0.145523	0.0886564	0.0238719
	five_three_imp	0.0917834	0.0907779	0.0614623	0.131343	0.296849	0.0944364	0.0449236	0.0768535	0.194024	0.0244036	0.0194183	0.0804429		five_three_imp	0.00596839	0.019887	0.0102264	0.0403117	0.167617	0.00983145	0.00280591	0.0516533	0.146745	0.052526	0.0208679	0.08654		five_three_imp	0.00897851	0.0335292	0.0428407	0.0769626	0.216252	0.008338	0.0472052	0.0488615	0.121055	0.0486638	0.0185504	0.108451		five_three_imp	0.0247531	0.0471817	0.0106508	0.0718538	0.164789	0.00191907
	five_four_imp	0.100896	0.0536724	0.108995	0.0804751	0.00537205	0.0256697	0.0100257	0.339444	0.0606976	0.144279	0.304695	0.19312		five_four_imp	0.0263453	0.030042	0.0155057	0.00460341	0.00709188	0.0326984	0.104742	0.195506	0.0994703	0.0721376	0.108485	0.0846571		five_four_imp	0.00630751	0.00670162	0.0202648	0.0026596	0.00559942	0.0494942	0.119627	0.162623	0.0899146	0.0943993	0.161545	0.0968879		five_four_imp	0.0722976	0.019167	0.0203682	0.0448559	0.00456097	0.0413611
	five_five_imp	0.0536825	0.036757	0.132479	0.0180319	0.155027	0.0348043	0.173776	0.0196585	0.184583	0.244181	0.271389	0.0242318		five_five_imp	0.00940473	0.0143863	0.0730245	0.034551	0.0511857	0.0816533	0.0676134	0.0413839	0.159564	0.108933	0.137944	0.064905		five_five_imp	0.00606001	0.0172997	0.0445597	0.0233008	0.0624458	0.0696377	0.0393896	0.0378381	0.0973147	0.0892594	0.106171	0.0681477		five_five_imp	0.0277427	0.0102651	0.109877	0.0449494	0.0386391	0.0199641
	average	0.0918193	0.048539	0.103229	0.105786	0.131364	0.0364424	0.0752535	0.13515	0.12232	0.125514	0.125729	0.0751785		average	0.0170611	0.0173935	0.0266504	0.0868386	0.0762466	0.0365728	0.0360333	0.0782377	0.100207	0.0628124	0.0433213	0.0543954		average	0.00777423	0.0219057	0.0495909	0.0820523	0.083225	0.042968	0.0550331	0.0658052	0.0936832	0.0611305	0.0764599	0.0593791		average	0.0278449	0.0272998	0.0546956	0.0990221	0.0685176	0.0267064
	continuous 10% MEAN imputation														continuous 10% PMM imputation														continuous 10% REG imputation														continuous 10% RF imputation
		FL_left	FL_right	T1.AP	T1.TR	T5.AP	T5.TR	T10.AP	T10.TR	L1.AP	L1.TR	L3.AP	L3.TR			FL_left	FL_right	T1.AP	T1.TR	T5.AP	T5.TR	T10.AP	T10.TR	L1.AP	L1.TR	L3.AP	L3.TR			FL_left	FL_right	T1.AP	T1.TR	T5.AP	T5.TR	T10.AP	T10.TR	L1.AP	L1.TR	L3.AP	L3.TR			FL_left	FL_right	T1.AP	T1.TR	T5.AP	T5.TR
	ten_one_imp	0.118343	0.168793	0.190562	0.0847907	0.203982	0.0256736	0.124319	0.0060018	0.133002	0.112869	0.0301101	0.178358		ten_one_imp	0.019352	0.00018134	0.0858352	0.0777621	0.170223	0.0164251	0.0541632	0.0301795	0.0705808	0.0591353	0.00217891	0.0149444		ten_one_imp	0.0363485	0.0306138	0.0808427	0.0338753	0.198743	0.0225584	0.0443329	0.096478	0.0757801	0.041596	0.0376692	0.0143361		ten_one_imp	0.017122	0.0274507	0.158113	0.0135766	0.197941	0.0262638
	ten_two_imp	0.132805	0.150918	0.0440146	0.0851608	0.117301	0.0940095	0.0640388	0.174547	0.0961695	0.146616	0.00900964	0.130747		ten_two_imp	0.0280333	0.0860157	0.103021	0.0701957	0.154727	0.0077741	0.00349381	0.117945	0.000388429	0.0154057	0.0169884	0.101354		ten_two_imp	0.0205591	0.0816661	0.119431	0.0485144	0.131441	0.00487955	0.0133996	0.138559	0.0177928	0.00219284	0.0914708	0.0634071		ten_two_imp	0.0281171	0.0881428	0.0939225	0.03009	0.105447	0.00776971
	ten_three_imp	0.029883	0.0828927	0.0674408	0.148568	0.196701	0.185036	0.00891348	0.317746	0.172469	0.051799	0.0124446	0.172348		ten_three_imp	0.0351472	0.0349986	0.0297747	0.0713911	0.0140774	0.00492416	0.0198948	0.153574	0.0187417	0.103177	0.025332	0.0592683		ten_three_imp	0.0447915	0.0355852	0.0910685	0.0399165	0.0151976	0.0672237	0.00312032	0.129582	0.00462206	0.136837	0.0713073	0.0829526		ten_three_imp	0.00497848	0.059861	0.0865143	0.058546	0.0308788	0.095885
	ten_four_imp	0.0668408	0.0226675	0.0240887	0.122811	0.110783	0.157962	0.0353717	0.305709	0.100267	0.289941	0.172383	0.0316718		ten_four_imp	0.0188095	0.0105177	0.128365	0.0193801	0.0933469	0.10904	0.0330736	0.143078	0.014647	0.00174245	0.201363	0.0622169		ten_four_imp	0.0200885	0.0205244	0.11382	0.0286477	0.0871845	0.104419	0.0324258	0.21927	0.068701	0.00961449	0.193075	0.0898067		ten_four_imp	0.0416901	0.020735	0.0843647	0.012988	0.0437142	0.046484
	ten_five_imp	0.0228578	0.0159481	0.178613	0.00883289	0.259714	0.091886	0.109851	0.068438	0.0222909	0.266209	0.0756766	0.186422		ten_five_imp	0.0444313	0.0334875	0.0570204	0.086829	0.0682239	0.058213	0.0928304	0.121975	0.00979166	0.223118	0.048184	0.0321979		ten_five_imp	0.0568123	0.0421205	0.101576	0.0703953	0.0685026	0.0787622	0.0316425	0.124838	0.051257	0.227163	0.0185476	0.0362886		ten_five_imp	0.0513806	0.0518959	0.125437	0.0620042	0.109141	0.0641683
	average	0.074146	0.088244	0.100944	0.0900326	0.177696	0.110914	0.0684987	0.174488	0.10484	0.173487	0.0599247	0.139909		average	0.0291547	0.0330402	0.0808032	0.0651116	0.10012	0.0392752	0.0406912	0.11335	0.0228299	0.0805158	0.0588093	0.0539963		average	0.03572	0.042102	0.101348	0.0442698	0.100214	0.0555685	0.0249842	0.141746	0.0436306	0.0834806	0.082414	0.0573582		average	0.0286577	0.0496171	0.10967	0.035441	0.0974244	0.0481142
	continuous 20% MEAN imputation														continuous 20% PMM imputation														continuous 20% REG imputation														continuous 20% RF imputation
		FL_left	FL_right	T1.AP	T1.TR	T5.AP	T5.TR	T10.AP	T10.TR	L1.AP	L1.TR	L3.AP	L3.TR			FL_left	FL_right	T1.AP	T1.TR	T5.AP	T5.TR	T10.AP	T10.TR	L1.AP	L1.TR	L3.AP	L3.TR			FL_left	FL_right	T1.AP	T1.TR	T5.AP	T5.TR	T10.AP	T10.TR	L1.AP	L1.TR	L3.AP	L3.TR			FL_left	FL_right	T1.AP	T1.TR	T5.AP	T5.TR
	twenty_one_imp	0.0473122	0.134174	0.24318	0.0992671	0.166122	0.395416	0.0281623	0.24256	0.069478	0.332832	0.0738862	0.253692		twenty_one_imp	0.0473122	0.134174	0.24318	0.0992671	0.166122	0.395416	0.0281623	0.24256	0.069478	0.332832	0.0738862	0.253692		twenty_one_imp	0.031296	0.0239549	0.00668773	0.0236533	0.0723547	0.100958	0.020594	0.109999	0.14456	0.0294025	0.205967	0.134892		twenty_one_imp	0.0233424	0.0342098	0.119044	0.0600963	0.0439062	0.038133
	twenty_two_imp	0.0505902	0.131408	0.260249	0.0767167	0.153586	0.130564	0.0911661	0.383506	0.0725757	0.0125865	0.548378	0.258431		twenty_two_imp	0.0505902	0.131408	0.260249	0.0767167	0.153586	0.130564	0.0911661	0.383506	0.0725757	0.0125865	0.548378	0.258431		twenty_two_imp	0.0963852	0.0771165	0.169269	0.00581785	0.00588033	0.087801	0.0807494	0.0413098	0.178424	0.0391247	0.292069	0.106238		twenty_two_imp	0.145768	0.0618158	0.247532	0.056875	0.0280557	0.102376
	twenty_three_imp	0.157563	0.0810858	0.147534	0.101547	0.0903103	0.285047	0.297314	0.748428	0.240661	0.507063	0.447943	0.114984		twenty_three_imp	0.157563	0.0810858	0.147534	0.101547	0.0903103	0.285047	0.297314	0.748428	0.240661	0.507063	0.447943	0.114984		twenty_three_imp	0.0631148	0.0306271	0.104521	0.192726	0.00144793	0.015902	0.416726	0.353557	0.477377	0.158585	0.37684	0.0198204		twenty_three_imp	0.167418	0.0389585	0.170321	0.221071	0.0901726	0.00470931
	twenty_four_imp	0.0541436	0.103639	0.151415	0.0781798	0.162934	0.0222974	0.102629	0.312362	0.105484	0.202778	0.299969	0.312567		twenty_four_imp	0.0541436	0.103639	0.151415	0.0781798	0.162934	0.0222974	0.102629	0.312362	0.105484	0.202778	0.299969	0.312567		twenty_four_imp	0.0283667	0.0566196	0.12001	0.136584	0.0176105	0.0342019	0.0423004	0.129939	0.0572151	0.0916163	0.20209	0.0528749		twenty_four_imp	0.0573369	0.0652425	0.0208587	0.194149	0.057245	0.0387934
	twenty_five_imp	0.117128	0.12697	0.192769	0.11865	0.399644	0.156427	0.00023919	0.0590944	0.275986	0.0759615	0.0189998	0.251095		twenty_five_imp	0.117128	0.12697	0.192769	0.11865	0.399644	0.156427	0.00023919	0.0590944	0.275986	0.0759615	0.0189998	0.251095		twenty_five_imp	0.0969717	0.102778	0.25722	0.0631108	0.123412	0.0815783	0.237854	0.0690622	0.176942	0.0434137	0.107173	0.013182		twenty_five_imp	0.050762	0.0630356	0.28949	0.0709742	0.196891	0.0350494
	average	0.0853475	0.115455	0.19903	0.0948722	0.194519	0.19795	0.103902	0.34919	0.152837	0.226244	0.277835	0.238154		average	0.0853475	0.115455	0.19903	0.0948722	0.194519	0.19795	0.103902	0.34919	0.152837	0.226244	0.277835	0.238154		average	0.0632269	0.0582192	0.131542	0.0843784	0.0441412	0.0640882	0.159645	0.140773	0.206904	0.0724285	0.236828	0.0654015		average	0.0889256	0.0526525	0.169449	0.120633	0.0832542	0.0438123
	continuous 30% MEAN imputation														continuous 30% PMM imputation														continuous 30% REG imputation														continuous 30% RF imputation
		FL_left	FL_right	T1.AP	T1.TR	T5.AP	T5.TR	T10.AP	T10.TR	L1.AP	L1.TR	L3.AP	L3.TR			FL_left	FL_right	T1.AP	T1.TR	T5.AP	T5.TR	T10.AP	T10.TR	L1.AP	L1.TR	L3.AP	L3.TR			FL_left	FL_right	T1.AP	T1.TR	T5.AP	T5.TR	T10.AP	T10.TR	L1.AP	L1.TR	L3.AP	L3.TR			FL_left	FL_right	T1.AP	T1.TR	T5.AP	T5.TR
	thirty_one_imp	0.0346649	0.351237	0.13492	0.0865373	0.193686	0.283261	0.358689	0.15254	0.252641	0.0422925	0.725179	0.0405859		thirty_one_imp	0.065592	0.0649198	0.00245507	0.0198888	0.393901	0.305449	0.111675	0.423819	0.146179	0.0576812	0.342638	0.172559		thirty_one_imp	0.0677036	0.0678664	0.0567002	0.116768	0.317778	0.457442	0.178637	0.300509	0.015358	0.00393043	0.324645	0.134124		thirty_one_imp	0.0275486	0.144883	0.00603338	0.23961	0.351671	0.45473
	thirty_two_imp	0.283885	0.138916	0.236258	0.314746	0.0197355	0.0303506	0.109242	0.0398115	0.0329063	0.378781	0.0394183	0.347423		thirty_two_imp	0.0548006	0.0192221	0.364587	0.234558	0.0707061	0.0597138	0.00553941	0.0315176	0.209752	0.196441	0.22487	0.0608433		thirty_two_imp	0.000976337	0.0617807	0.443666	0.27163	0.0774025	0.0881329	0.0683765	0.0243259	0.0828519	0.224303	0.272995	0.103742		Thirty_two_imp	0.0511135	0.0674223	0.441108	0.187813	0.0727597	0.108881
	thirty_three_imp	0.0077451	0.00364733	0.175408	0.384076	0.380932	0.888237	0.0280207	0.474318	0.0632269	0.0871424	0.31227	0.132529		thirty_three_imp	0.0705355	0.12857	0.183687	0.202843	0.215185	0.273527	0.018157	0.162876	0.314579	0.0798284	0.195251	0.294885		thirty_three_imp	0.0967624	0.0850724	0.172506	0.22269	0.254774	0.212181	0.0924452	0.114272	0.276222	0.0957902	0.119547	0.41609		thirty_three_imp	0.19013	0.191747	0.158925	0.195337	0.25813	0.290904
	thirty_four_imp	0.137373	0.123333	0.00784616	0.351461	0.162774	0.315767	0.339407	0.0490836	0.0111329	0.0353518	0.227563	0.365957		thirty_four_imp	0.0936856	0.108985	0.0161518	0.318119	0.0661496	0.418452	0.061712	0.119315	0.0999882	0.0583662	0.131319	0.102953		thirty_four_imp	0.105528	0.15892	0.0416861	0.201412	0.103033	0.408467	0.118404	0.160898	0.0544744	0.0380846	0.110956	0.077943		thirty_four_imp	0.0643175	0.0824759	0.0290186	0.255287	0.042966	0.413189
	thirty_five_imp	0.235561	0.158702	0.0748903	0.0304136	0.0817913	0.132721	0.0994314	0.11287	0.320419	0.15585	1.35411	0.105606		thirty_five_imp	0.141915	0.0755584	0.11417	0.0996855	0.321298	0.0839467	0.243408	0.0748522	0.0542506	0.314399	0.369192	0.278591		thirty_five_imp	0.127122	0.0888909	0.121927	0.0140846	0.370593	0.0755979	0.21584	0.0964326	0.00328513	0.391595	0.152707	0.355902		thirty_five_imp	0.106928	0.0481204	0.189546	0.0304404	0.365754	0.0450992
	average	0.139846	0.155167	0.125864	0.233447	0.167784	0.330067	0.186958	0.165725	0.136065	0.139884	0.531708	0.19842		average	0.0853057	0.0794511	0.13621	0.175019	0.213448	0.228218	0.0880984	0.162476	0.16495	0.141343	0.252654	0.181966		average	0.0796186	0.092506	0.167297	0.165317	0.224716	0.248364	0.134741	0.139288	0.0864383	0.150741	0.19617	0.21756		average	0.0880074	0.10693	0.164926	0.181697	0.218256	0.262561
	continuous 40% MEAN imputation														continuous 40% PMM imputation														continuous 40% REG imputation														continuous 40% RF imputation
		FL_left	FL_right	T1.AP	T1.TR	T5.AP	T5.TR	T10.AP	T10.TR	L1.AP	L1.TR	L3.AP	L3.TR			FL_left	FL_right	T1.AP	T1.TR	T5.AP	T5.TR	T10.AP	T10.TR	L1.AP	L1.TR	L3.AP	L3.TR			FL_left	FL_right	T1.AP	T1.TR	T5.AP	T5.TR	T10.AP	T10.TR	L1.AP	L1.TR	L3.AP	L3.TR			FL_left	FL_right	T1.AP	T1.TR	T5.AP	T5.TR
	forty_one_imp	0.194656	0.496572	0.627669	0.479101	0.254761	0.479185	0.315202	0.313908	0.238458	0.549477	0.233936	0.0767327		forty_one_imp	0.0775287	0.0239973	0.442042	0.409348	0.30449	0.301318	0.153728	0.31574	0.245924	0.129542	0.21456	0.048812		forty_one_imp	0.284365	0.267741	0.391824	0.611545	0.303572	0.375479	0.186086	0.318023	0.108129	0.0564743	0.245088	0.198985		forty_one_imp	0.230981	0.0988781	0.447069	0.368314	0.152985	0.215552
	forty_two_imp	0.260676	0.0582824	0.464946	0.226764	0.442478	0.195807	0.391972	0.600022	0.0916827	0.350476	0.99798	0.563013		forty_two_imp	0.00283348	0.0443074	0.013346	0.0874776	0.28098	0.408621	0.246015	0.22733	0.240745	0.221484	0.351052	0.408708		forty_two_imp	0.0717855	0.0326599	0.00331364	0.239281	0.112393	0.487135	0.0550521	0.253411	0.213745	0.224121	0.410377	0.449515		forty_two_imp	0.0351387	0.0841738	0.170508	0.169428	0.257877	0.52056
	forty_three_imp	0.401378	0.230989	0.200646	0.0991669	0.0563374	0.201569	0.18687	0.268342	0.164819	0.321558	0.170837	0.614103		forty_three_imp	0.391984	0.320368	0.0546761	0.0846291	0.164372	0.105684	0.228456	0.263974	0.179293	0.0814387	0.140885	0.259028		forty_three_imp	0.390832	0.3601	0.00234707	0.192812	0.0846444	0.0646618	0.28372	0.0481684	0.26348	0.0978128	0.114773	0.135485		forty_three_imp	0.419474	0.0941766	0.030388	0.0975679	0.0343623	0.0707522
	forty_four_imp	0.262253	0.147708	0.0117319	0.0155166	0.11607	0.637075	0.0966989	0.582099	0.0964262	0.314532	0.183391	0.578217		forty_four_imp	0.226859	0.0109409	0.0632596	0.0657322	0.0718231	0.0546885	0.221033	0.306986	0.0674087	0.429268	0.22937	0.0175022		forty_four_imp	0.132049	0.022086	0.113969	0.220346	0.127985	0.0381581	0.170754	0.26258	0.182228	0.257192	0.256334	0.0661709		forty_four_imp	0.0964618	0.103486	0.11994	0.0770006	0.0371537	0.0379641
	forty_five_imp	0.155363	0.0251181	0.031566	0.153475	0.225366	0.166208	0.176877	0.201711	0.232468	0.16898	1.18243	0.115055		forty_five_imp	0.0505203	0.0252667	0.108466	0.0532953	0.271832	0.197556	0.000506874	0.00266005	0.185928	0.0730028	0.515232	0.0545316		forty_five_imp	0.165101	0.108829	0.0302338	0.0921201	0.0959199	0.169742	0.0106755	0.0900224	0.178149	0.120156	0.505283	0.115657		forty_five_imp	0.161376	0.0395581	0.0125	0.201363	0.147157	0.561631
	average	0.254865	0.191734	0.267312	0.194805	0.219002	0.335969	0.233524	0.393216	0.164771	0.341005	0.553715	0.389424		average	0.149945	0.084976	0.136358	0.140096	0.2187	0.213573	0.169948	0.223338	0.18386	0.186947	0.29022	0.157716		average	0.208827	0.158283	0.108338	0.271221	0.144903	0.227035	0.141257	0.194441	0.189146	0.151151	0.306371	0.193162		average	0.188686	0.0840545	0.156081	0.182735	0.125907	0.281292
	Percent Error Continuous AVERAGE OF Averages									The Percent Error results are organized into 7 main columns according to each imputation/deletion method, and then by rows according to the percent of missing data.
		Mean	PMM	Reg	RF	EM	Pair	List		Each cell contains the Percent Error by the 12 variables (FL_left, FL_right, etc.) for each of the five different datasets created by the percent missingness. E.g. five_one_imp is the first dataset simulated with 5% missing data.
	0.05	0.0980271	0.0529808	0.0582506	0.0623013	0.0586309	0.0980271	0.536873		The final row in each box labeled "average" is the average Percent Error by variable.
	0.1	0.113594	0.0598081	0.0677362	0.0595284	0.0674126	0.113594	0.50018		The "Percent Error Continuous AVERAGE of Averages" is the average Percent Error across all 12 variables (FL_left through L3.TR).
	0.2	0.186278	0.186278	0.110631	0.118909	0.109657	0.186278	1.75639		The "Percent Error Continuous AVERAGE of Averages" contains the data that are present in Figure 6.
	0.3	0.209245	0.159095	0.158563	0.175428	0.157057	0.209245	3.63428
	0.4	0.294945	0.17964	0.191178	0.159151	0.168079	0.294945	6.13779
[truncated: 45 more columns]
