# Supplementary material for: Missing data in bioarchaeology II: A test of ordinal and continuous data imputation
Source: Am J Biol Anthropol. 2022 Sep 12;179(3):349–64. doi: 10.1002/ajpa.24614 (PMC9825894; doi:10.1002/ajpa.24614)
Supplement: Supplementary file 7 — Table S7 Results ‐ NRMSE ‐ Continuous Data ‐ MCAR, MAR, and MNAR Missingness. [file AJPA-179-349-s001.xlsx]

## Sheet: Sheet1
	Table 7. Results - NRMSE - Continuous Data - MCAR, MAR, MNAR Missingness
	MEAN IMPUTATION														PMM IMPUTATION														REGRESSION IMPUTATION														RANDOM FOREST IMPUTATION
	continuous MCAR MEAN imputation														continuous MCAR PMM imputation														continuous MCAR REG imputation														continuous MCAR RF imputation
		FL_left	FL_right	T1.AP	T1.TR	T5.AP	T5.TR	T10.AP	T10.TR	L1.AP	L1.TR	L3.AP	L3.TR			FL_left	FL_right	T1.AP	T1.TR	T5.AP	T5.TR	T10.AP	T10.TR	L1.AP	L1.TR	L3.AP	L3.TR			FL_left	FL_right	T1.AP	T1.TR	T5.AP	T5.TR	T10.AP	T10.TR	L1.AP	L1.TR	L3.AP	L3.TR			FL_left	FL_right	T1.AP	T1.TR	T5.AP	T5.TR
	MCAR_one_imp	28.5	33	41.6	34.5	38.6	30.1	42.9	41.8	45.8	39.2	40.7	33.5		MCAR_one_imp	9	9.3	28.5	25.1	22.1	18.4	22.3	23.2	34.9	19.5	30	22.1		MCAR_one_imp	7.8	8.2	27.8	23.5	20.3	19.5	21.3	25.8	35.8	20.1	30.2	21.4		MCAR_one_imp	14.6	16.9	26.6	23.8	22.3	19
	MCAR_two_imp	28	21.5	36.4	29.4	30.5	31.7	38.5	38.6	48	34.3	44.1	37		MCAR_two_imp	6.3	5	29.6	23.9	17.4	24.5	22.7	22.7	35	23.1	31.9	23		MCAR_two_imp	7.6	7.7	27.8	24.4	16.7	23.7	23.3	23.1	31.4	20.9	32.7	22.5		MCAR_two_imp	10.2	7.3	27.2	21.5	18	22.2
	MCAR_three_imp	32.6	35.4	48.2	37.8	36.6	31.1	43.4	38.6	47.4	36	48.3	36.4		MCAR_three_imp	13.7	13.4	35.3	25.3	25.1	21.7	23.6	22.7	35.3	19.7	32	20.1		MCAR_three_imp	14.8	14.5	34.2	27.3	26.2	19.1	23.3	23.1	33	18.5	33.3	23.3		MCAR_three_imp	20.4	20.4	32.8	25.3	26.7	18.8
	MCAR_four_imp	26.9	32.7	32.6	33.1	41.7	33.3	35.3	41.3	45.2	39.9	39.3	37.9		MCAR_four_imp	4.3	14.9	25.8	23.4	24.2	20.2	22.5	24.2	32.3	23.4	34.6	20		MCAR_four_imp	4	15.4	25.3	24.8	23.7	22.6	24.8	23.1	31.8	23.9	32.8	16.4		MCAR_four_imp	8.1	18.2	24.5	21.9	27.7	23.2
	MCAR_five_imp	35.1	36.7	37.4	38.5	35.4	30.1	42.5	41.4	45.5	37.7	39.5	40.1		MCAR_five_imp	16	15.4	31.1	24.9	25.6	20.8	25	24.5	34.6	26.6	33.2	24		MCAR_five_imp	15	14	28.6	24.6	26.8	17.8	25.2	23.1	34.5	24.1	30.2	20.8		MCAR_five_imp	17.8	18.9	28.4	22.2	25.3	19.9
	average	30.22	31.86	39.24	34.66	36.56	31.26	40.52	40.34	46.38	37.42	42.38	36.98		average	9.86	11.6	30.06	24.52	22.88	21.12	23.22	23.46	34.42	22.46	32.34	21.84		average	9.84	11.96	28.74	24.92	22.74	20.54	23.58	23.64	33.3	21.5	31.84	20.88		average	14.22	16.34	27.9	22.94	24	20.62
	continuous MAR MEAN imputation														continuous MAR PMM imputation														continuous MAR REG imputation														continuous MAR RF imputation
		FL_left	FL_right	T1.AP	T1.TR	T5.AP	T5.TR	T10.AP	T10.TR	L1.AP	L1.TR	L3.AP	L3.TR			FL_left	FL_right	T1.AP	T1.TR	T5.AP	T5.TR	T10.AP	T10.TR	L1.AP	L1.TR	L3.AP	L3.TR			FL_left	FL_right	T1.AP	T1.TR	T5.AP	T5.TR	T10.AP	T10.TR	L1.AP	L1.TR	L3.AP	L3.TR			FL_left	FL_right	T1.AP	T1.TR	T5.AP	T5.TR
	MAR_one_imp	34.1	22.8	36.1	32.2	39.1	31.1	36	39.1	47.3	35.1	44.6	39.1		MAR_one_imp	9.3	10.4	27.2	25.3	26.4	21.7	21.8	24.9	35	19.9	34.3	23.4		MAR_one_imp	8.8	9.3	28.2	22.7	25.8	23.4	23.2	24.2	35.5	22.9	37.3	24.7		MAR_one_imp	12.4	9.9	26.3	24.7	24.8	20.3
	MAR_two_imp	33.5	29.6	40.9	37.6	33.7	25.4	45.3	36.4	45.4	40.2	43.4	37.1		MAR_two_imp	12.3	11.3	24.6	29.8	24.9	22	26.5	20.6	34.4	20.2	33.3	23.3		MAR_two_imp	13.5	13.8	26	30.4	25.2	22.1	26.3	22.7	35	20.4	31.7	21.2		MAR_two_imp	16.7	15.3	25	29.6	22.4	19.7
	MAR_three_imp	31.8	30.4	40.4	37.7	36.6	35.9	37.6	36.4	51.8	40.6	41.4	38.3		MAR_three_imp	14.7	8.2	25.8	22.8	24.2	20.7	20.9	20.6	34.4	19.9	32	23		MAR_three_imp	15.2	6.6	26.7	21.6	23	20.5	20.6	22.7	32.5	20.9	29.5	22.8		MAR_three_imp	15.9	10.2	24.6	23.7	22.6	20
	MAR_four_imp	25.3	25.9	39.3	36.4	44.7	25.8	36.4	36.7	48.2	36.2	41.1	39.5		MAR_four_imp	8.2	7.4	32.6	28.5	23.9	19.2	24.4	24.4	34.3	21.4	31.7	24.7		MAR_four_imp	8.7	7.8	34.1	28.6	25.8	21.3	27	23.4	32.6	18.1	34.6	24.3		MAR_four_imp	10	9.7	31.2	28	29	21.7
	MAR_five_imp	28.6	30.1	43.8	28.4	36.3	27.7	38.2	38.1	41.3	35.8	49	39		MAR_five_imp	11.2	9.9	29.1	23.1	22.9	21.4	18.2	24.3	35.2	21.2	34.6	22.6		MAR_five_imp	12.4	11.3	27.3	22.4	23	21.2	18.1	23.9	35.3	21.9	34.1	20		MAR_five_imp	11.4	11	26	22.1	22.1	21.2
	average	30.66	27.76	40.1	34.46	38.08	29.18	38.7	37.34	46.8	37.58	43.9	38.6		average	11.14	9.44	27.86	25.9	24.46	21	22.36	22.96	34.66	20.52	33.18	23.4		average	11.72	9.76	28.46	25.14	24.56	21.7	23.04	23.38	34.18	20.84	33.44	22.6		average	13.28	11.22	26.62	25.62	24.18	20.58
	continuous MNAR MEAN imputation														continuous MNAR PMM imputation														continuous MNAR REG imputation														continuous MNAR RF imputation
		FL_left	FL_right	T1.AP	T1.TR	T5.AP	T5.TR	T10.AP	T10.TR	L1.AP	L1.TR	L3.AP	L3.TR			FL_left	FL_right	T1.AP	T1.TR	T5.AP	T5.TR	T10.AP	T10.TR	L1.AP	L1.TR	L3.AP	L3.TR			FL_left	FL_right	T1.AP	T1.TR	T5.AP	T5.TR	T10.AP	T10.TR	L1.AP	L1.TR	L3.AP	L3.TR			FL_left	FL_right	T1.AP	T1.TR	T5.AP	T5.TR
	MNAR_one_imp	29.8	30.1	37.7	36.6	31.9	32.5	36.1	45	47.3	45.8	47.1	44.2		MNAR_one_imp	11.1	11.8	31	26	20.5	20.5	21.1	25	32.9	23	36.8	21.9		MNAR_one_imp	12.2	12.2	31.8	25.6	23.9	20.1	22.1	23.9	35	25	36.6	21.4		MNAR_one_imp	13.9	15.4	27.3	25.2	21.8	20.3
	MNAR_two_imp	32.1	31.9	40.6	31.7	34.6	30.5	42.1	37.2	49.4	43.4	52.7	39.5		MNAR_two_imp	16.2	15.6	31.4	29	27.4	23.5	23.3	27.2	33.7	24.8	36.9	19.8		MNAR_two_imp	14.4	13.8	31.8	28.7	26.6	24.2	23	25.1	35.4	25.6	36.5	19.8		MNAR_two_imp	14.1	14.5	30.3	28.6	26.1	25.4
	MNAR_three_imp	28.8	25.9	40.1	36.3	31.2	32.9	40.7	37.2	48.9	41.3	48.2	42		MNAR_three_imp	13.8	13.4	25.3	25.5	25.5	19	24.4	27.2	35.8	22.8	30.7	22.8		MNAR_three_imp	13.1	13.6	25.8	24.6	27.6	19.2	27.3	25.1	34.5	25.3	32.5	21.9		MNAR_three_imp	12.4	10.8	24.5	26.3	22.3	19.3
	MNAR_four_imp	30.5	26.8	35.3	36.6	47.6	30	47.4	33.7	46.4	38.9	49.1	49.1		MNAR_four_imp	18	16.6	26.1	22.4	26.5	19.2	27.5	27.1	34.1	20.2	35.5	26.8		MNAR_four_imp	19.6	19	26.7	20.9	24.4	21	24.8	26.8	32.3	20	31	24.9		MNAR_four_imp	14.7	13.7	24.9	22.8	26.7	20.7
	MNAR_five_imp	31.2	34.8	34.7	41.9	30.8	29.1	48.7	41.7	45	46	49.5	45.5		MNAR_five_imp	11.7	11.6	29.8	27	26	19.5	23.9	27	35.8	29	34.9	23.5		MNAR_five_imp	11.7	11.1	27.7	26.5	26	21.7	24.2	27.6	34.2	25.9	35.7	23.7		MNAR_five_imp	12	14.2	26.7	28.4	22.6	17.7
	average	30.48	29.9	37.68	36.62	35.22	31	43	38.96	47.4	43.08	49.32	44.06		average	14.16	13.8	28.72	25.98	25.18	20.34	24.04	26.7	34.46	23.96	34.96	22.96		average	14.2	13.94	28.76	25.26	25.7	21.24	24.28	25.7	34.28	24.36	34.46	22.34		average	13.42	13.72	26.74	26.26	23.9	20.68
	NRMSE Continuous AVERAGE OF Averages									The NRMSE results are organized into 7 main columns according to each imputation/deletion method, and then by rows according to the pattern of missing data (MCAR, MAR, MNAR).
		Mean	PMM	Reg	RF	EM	Pair	List		Each cell contains the NRMSE by the 12 variables (FL_left, FL_right, etc.) for each of the three different datasets created by the pattern of missingness. E.g. MCAR_one_imp is the first dataset simulated with MCAR missing data.
	MCAR	37.3183	23.1483	22.79	23.4	23.8933	NA	NA		The final row in each box labeled "average" is the average NRMSE by variable.
	MAR	36.93	23.0733	23.235	23.0467	24.025	NA	NA		The "NRMSE Continuous AVERAGE of Averages" is the average NRMSE across the 12 variables (FL_left through L3.TR)
	MNAR	38.8933	24.605	24.5433	24.3167	25.5133	NA	NA		The "NRMSE Continuous AVERAGE of Averages" contains the data that are present in Figure 7.
										Pairwise and Listwise deletion contain NA values only because the NRMSE could not be calclulated for these methods.
[truncated: 45 more columns]
