# Supplementary material for: Missing data in bioarchaeology II: A test of ordinal and continuous data imputation
Source: Am J Biol Anthropol. 2022 Sep 12;179(3):349–64. doi: 10.1002/ajpa.24614 (PMC9825894; doi:10.1002/ajpa.24614)
Supplement: Supplementary file 8 — Table S8 Results ‐ Percent Error ‐ Continuous Data ‐ MCAR, MAR, and MNAR Missingness. [file AJPA-179-349-s008.xlsx]

## Sheet: Sheet1
	Table 8. Results - Percent Error - Continuous Data - MCAR, MAR, MNAR Missingness																												Results - Percent Error - Continuous Data - MCAR, MAR, and MNAR Missingness
	MEAN IMPUTATION														PMM IMPUTATION														REGRESSION IMPUTATION														RANDOM FOREST IMPUTATION
	continuous MCAR MEAN imputation														continuous MCAR PMM imputation														continuous MCAR REG imputation														continuous MCAR RF imputation
		FL_left	FL_right	T1.AP	T1.TR	T5.AP	T5.TR	T10.AP	T10.TR	L1.AP	L1.TR	L3.AP	L3.TR			FL_left	FL_right	T1.AP	T1.TR	T5.AP	T5.TR	T10.AP	T10.TR	L1.AP	L1.TR	L3.AP	L3.TR			FL_left	FL_right	T1.AP	T1.TR	T5.AP	T5.TR	T10.AP	T10.TR	L1.AP	L1.TR	L3.AP	L3.TR			FL_left	FL_right	T1.AP	T1.TR	T5.AP	T5.TR
	MCAR_one_imp	0.115485	0.00223944	0.178191	0.0939064	0.019254	0.473033	0.118964	0.0625197	0.0992969	0.10977	0.0145279	0.157775		MCAR_one_imp	0.0591413	0.0377187	0.0519257	0.0390781	0.0168964	0.0516699	0.0208905	0.038611	0.122549	0.0312921	0.0555001	0.142339		MCAR_one_imp	0.0481458	0.0255503	0.0278964	0.0547553	0.0406614	0.0765856	0.0394102	0.00835865	0.185156	0.00760748	0.174186	0.20597		MCAR_one_imp	0.0824439	0.0466558	0.0206652	0.0234028	0.0554752	0.0790664
	MCAR_two_imp	0.062079	0.0123169	0.0471938	0.0492435	0.144428	0.0888795	0.0599463	0.0670665	0.0764207	0.156513	0.134405	0.118597		MCAR_two_imp	0.0171817	0.00955058	0.00225202	0.029706	0.127228	0.212312	0.0815163	0.0497832	0.0468867	0.125421	0.0352345	0.0772679		MCAR_two_imp	0.013419	0.00167095	0.0204498	0.102279	0.0911075	0.182207	0.0430222	0.0044457	0.164659	0.118645	0.0806059	0.0650213		MCAR_two_imp	0.00100136	0.0211449	0.032777	0.0744233	0.138583	0.234435
	MCAR_three_imp	0.140277	0.0445649	0.194243	0.336302	0.0621698	0.221205	0.0906701	0.227155	0.0173071	0.129594	0.435509	0.145455		MCAR_three_imp	0.0511834	0.0223048	0.0247168	0.217988	0.0230664	0.139276	0.0826386	0.198053	0.0586366	0.0927826	0.562442	0.126826		MCAR_three_imp	0.0760722	0.0650562	0.0292174	0.294365	0.0130117	0.137026	0.0384361	0.177464	0.052594	0.108107	0.526463	0.148833		MCAR_three_imp	0.0081785	0.029776	0.0786883	0.292226	0.0166645	0.152146
	MCAR_four_imp	0.131095	0.0333677	0.086891	0.207285	0.265551	0.017469	0.262773	0.229428	0.10618	0.168429	0.450162	0.0989753		MCAR_four_imp	0.00639039	0.0317345	0.014712	0.0417232	0.155082	0.166899	0.187507	0.0994214	0.0171718	0.0706955	0.173303	0.0169456		MCAR_four_imp	0.00301312	0.0340305	0.0460649	0.0484338	0.239484	0.173488	0.184062	0.105176	0.053312	0.0897053	0.117874	0.0581996		MCAR_four_imp	0.0141511	0.0125161	0.0666064	0.0828377	0.183119	0.154263
	MCAR_five_imp	0.131095	0.0333677	0.086891	0.207285	0.265551	0.017469	0.262773	0.229428	0.10618	0.168429	0.450162	0.0989753		MCAR_five_imp	0.00639039	0.0317345	0.014712	0.0417232	0.155082	0.166899	0.187507	0.0994214	0.0171718	0.0706955	0.173303	0.0169456		MCAR_five_imp	0.00301312	0.0340305	0.0460649	0.0484338	0.239484	0.173488	0.184062	0.105176	0.053312	0.0897053	0.117874	0.0581996		MCAR_five_imp	0.0912204	0.00916432	0.105579	0.048566	0.17645	0.00509229
	average	0.116006	0.0251713	0.118682	0.178804	0.151391	0.163611	0.159025	0.163119	0.0810769	0.146547	0.296953	0.123956		average	0.0280574	0.0266086	0.0216637	0.0740437	0.0954709	0.147411	0.112012	0.097058	0.0524833	0.0781773	0.199956	0.0760647		average	0.0287327	0.0320677	0.0339387	0.109653	0.12475	0.148559	0.0977984	0.0801239	0.101807	0.082754	0.2034	0.107245		average	0.0393991	0.0238514	0.0608632	0.104291	0.114058	0.125001
	continuous MAR MEAN imputation														continuous MAR PMM imputation														continuous MAR REG imputation														continuous MAR RF imputation
		FL_left	FL_right	T1.AP	T1.TR	T5.AP	T5.TR	T10.AP	T10.TR	L1.AP	L1.TR	L3.AP	L3.TR			FL_left	FL_right	T1.AP	T1.TR	T5.AP	T5.TR	T10.AP	T10.TR	L1.AP	L1.TR	L3.AP	L3.TR			FL_left	FL_right	T1.AP	T1.TR	T5.AP	T5.TR	T10.AP	T10.TR	L1.AP	L1.TR	L3.AP	L3.TR			FL_left	FL_right	T1.AP	T1.TR	T5.AP	T5.TR
	MAR_one_imp	0.0411094	0.148251	0.0703794	0.185095	0.461997	0.0792445	0.222689	0.369624	0.0764207	0.144987	0.110002	0.378131		MAR_one_imp	0.00916358	0.00018134	0.028261	0.0954	0.175506	0.0107589	0.0499633	0.120202	0.237411	0.0771126	0.183418	0.0518672		MAR_one_imp	0.0136931	0.0139732	0.00261105	0.0735564	0.148211	0.00532112	0.0543552	0.091654	0.280681	0.0705318	0.274916	0.0218169		MAR_one_imp	0.00206663	0.001542	0.0406944	0.103716	0.180125	0.0286805
	MAR_two_imp	0.0799725	0.160344	0.349562	0.0544987	0.246487	0.126928	0.13343	0.0106094	0.222184	0.434289	0.243202	0.05591		MAR_two_imp	0.00741527	0.0194034	0.122975	0.0160611	0.158628	0.126763	0.0412922	0.135082	0.0550599	0.215499	0.201505	0.00721167		MAR_two_imp	0.00149418	0.0195684	0.165035	0.00702072	0.12532	0.132432	0.0132699	0.15434	0.0865423	0.212903	0.32189	0.0444672		MAR_two_imp	0.00883381	0.0563412	0.127448	0.0437841	0.0940139	0.115103
	MAR_three_imp	0.0699217	0.310163	0.445659	0.0532267	0.230689	0.125539	0.181631	0.291569	0.360049	0.367211	0.133933	0.33513		MAR_three_imp	0.0408744	0.0755584	0.0510212	0.0300621	0.0627809	0.000590224	0.0552674	0.00627127	0.182643	0.252295	0.0241983	0.0266086		MAR_three_imp	0.0259013	0.0678851	0.0181433	0.031423	0.0575533	0.0311251	0.0199546	0.0665802	0.0473541	0.153138	0.120109	0.1348		MAR_three_imp	0.000594427	0.122684	0.0102275	0.0119261	0.0102504	0.0153268
	MAR_four_imp	0.0659014	0.159672	0.18036	0.333359	0.364191	0.103798	0.0336571	0.373792	0.133712	0.536107	0.0818893	0.42294		MAR_four_imp	0.0535346	0.0149303	0.114521	0.305631	0.0150703	0.115819	0.0384138	0.103291	0.128813	0.121743	0.143932	0.151528		MAR_four_imp	0.0183155	0.0386916	0.0595973	0.256515	0.040388	0.0927409	0.0262391	0.113291	0.207014	0.115384	0.15907	0.145879		MAR_four_imp	0.0543605	0.0244174	0.0423725	0.251921	0.0397305	0.124073
	MAR_five_imp	0.0659014	0.159672	0.18036	0.333359	0.364191	0.103798	0.0336571	0.373792	0.133712	0.536107	0.0818893	0.42294		MAR_five_imp	0.0535346	0.0149303	0.114521	0.305631	0.0150703	0.115819	0.0384138	0.103291	0.128813	0.121743	0.143932	0.151528		MAR_five_imp	0.0183155	0.0386916	0.0595973	0.256515	0.040388	0.0927409	0.0262391	0.113291	0.207014	0.115384	0.15907	0.145879		MAR_five_imp	0.0292312	0.00889231	0.121467	0.0933132	0.152141	0.0892019
	average	0.0645613	0.18762	0.245264	0.191908	0.333511	0.107861	0.121013	0.283877	0.185216	0.40374	0.130183	0.32301		average	0.0329045	0.0250008	0.0862597	0.150557	0.0854111	0.07395	0.0446701	0.0936273	0.146548	0.157679	0.139397	0.0777486		average	0.0155439	0.035762	0.0609968	0.125006	0.082372	0.070872	0.0280116	0.107831	0.165721	0.133468	0.207011	0.0985684		average	0.0190173	0.0427753	0.0684419	0.100932	0.0952521	0.074477
	continuous MNAR MEAN imputation														continuous MNAR PMM imputation														continuous MNAR REG imputation														continuous MNAR RF imputation
		FL_left	FL_right	T1.AP	T1.TR	T5.AP	T5.TR	T10.AP	T10.TR	L1.AP	L1.TR	L3.AP	L3.TR			FL_left	FL_right	T1.AP	T1.TR	T5.AP	T5.TR	T10.AP	T10.TR	L1.AP	L1.TR	L3.AP	L3.TR			FL_left	FL_right	T1.AP	T1.TR	T5.AP	T5.TR	T10.AP	T10.TR	L1.AP	L1.TR	L3.AP	L3.TR			FL_left	FL_right	T1.AP	T1.TR	T5.AP	T5.TR
	MNAR_one_imp	0.352212	0.333005	0.628961	0.56261	0.581095	0.530387	0.731215	1.14525	1.18845	1.10733	1.20817	0.899564		MNAR_one_imp	0.0157348	0.0120893	0.437187	0.289557	0.281956	0.118129	0.282963	0.555048	0.663842	0.34211	0.806851	0.382337		MNAR_one_imp	0.00456353	0.00530749	0.429481	0.241317	0.321331	0.1564	0.261767	0.486345	0.560298	0.28097	0.720882	0.288667		MNAR_one_imp	0.0449064	0.0739765	0.346824	0.253345	0.279018	0.150136
	MNAR_two_imp	0.457411	0.42639	0.744364	0.496746	0.684394	0.501148	0.890979	0.808019	1.09472	1.03051	1.26445	0.753863		MNAR_two_imp	0.126301	0.100342	0.318808	0.359028	0.51441	0.205229	0.308542	0.0999857	0.501802	0.412661	0.906089	0.0608906		MNAR_two_imp	0.110012	0.107768	0.355943	0.321554	0.456011	0.206812	0.303784	0.0909834	0.435813	0.385306	0.848931	0.0167071		MNAR_two_imp	0.141749	0.137775	0.40087	0.356885	0.486848	0.230509
	MNAR_three_imp	0.372314	0.350473	0.81031	0.436253	0.572588	0.517454	0.729514	0.942721	1.10464	0.969082	1.38367	0.652415		MNAR_three_imp	0.0709575	0.0672772	0.0746489	0.255019	0.320766	0.179226	0.158181	0.32106	0.552492	0.23898	0.655284	0.250644		MNAR_three_imp	0.0567873	0.0533134	0.0592534	0.212344	0.3062	0.143718	0.15873	0.251518	0.463588	0.216243	0.577229	0.178295		MNAR_three_imp	0.0948786	0.0534246	0.148612	0.218279	0.276635	0.173807
	MNAR_four_imp	0.377675	0.146235	0.686879	0.541974	1.16666	0.456727	1.02756	0.671613	0.915555	0.638914	1.60082	1.0987		MNAR_four_imp	0.117318	0.10288	0.31687	0.189948	0.481131	0.249041	0.279179	0.151042	0.504877	0.0914968	0.542265	0.264179		MNAR_four_imp	0.115616	0.0990856	0.298514	0.191048	0.416375	0.281673	0.254861	0.219158	0.475105	0.141606	0.565542	0.16254		MNAR_four_imp	0.0996974	0.063194	0.257544	0.257338	0.520938	0.28584
	MNAR_five_imp	0.377675	0.146235	0.686879	0.541974	1.16666	0.456727	1.02756	0.671613	0.915555	0.638914	1.60082	1.0987		MNAR_five_imp	0.117318	0.10288	0.31687	0.189948	0.481131	0.249041	0.279179	0.151042	0.504877	0.0914968	0.542265	0.264179		MNAR_five_imp	0.115616	0.0990856	0.298514	0.191048	0.416375	0.281673	0.254861	0.219158	0.475105	0.141606	0.565542	0.16254		MNAR_five_imp	0.117061	0.124696	0.21383	0.215061	0.429703	0.153715
	average	0.387457	0.280468	0.711479	0.515912	0.834278	0.492488	0.881364	0.847842	1.04378	0.876951	1.41159	0.900649		average	0.0895258	0.0770937	0.292877	0.2567	0.415879	0.200133	0.261609	0.255636	0.545578	0.235349	0.690551	0.244446		average	0.0805188	0.0729121	0.288341	0.231462	0.383258	0.214055	0.246801	0.253432	0.481982	0.233146	0.655625	0.16175		average	0.0996584	0.0906132	0.273536	0.260181	0.398628	0.198801
	Percent Error Continuous AVERAGE OF Averages									The Percent Error results are organized into 7 main columns according to each imputation/deletion method, and then by rows according to the pattern of missing data (MCAR, MAR, MNAR).
		Mean	PMM	Reg	RF	EM	Pair	Case		Each cell contains the Percent Error by the 12 variables (FL_left, FL_right, etc.) for each of the three different datasets created by the pattern of missingness. E.g. MCAR_one_imp is the first dataset simulated with MCAR missing data.
	MCAR	0.143695	0.0840839	0.0959024	0.101978	0.0924153	0.146634	0.938649		The final row in each box labeled "average" is the average Percent Error by variable.
	MAR	0.214814	0.0928127	0.0942637	0.0878624	0.0880273	0.195737	1.43167		The "Percent Error Continuous AVERAGE of Averages" is the average Percent Error across the 12 variables (FL_left through L3.TR)
	MNAR	0.765355	0.297115	0.275274	0.320066	0.275852	0.772703	4.4238		The "Percent Error Continuous AVERAGE of Averages" contains the data that are present in Figure 8.
[truncated: 45 more columns]
