# Supplementary material for: Missing data in bioarchaeology II: A test of ordinal and continuous data imputation
Source: Am J Biol Anthropol. 2022 Sep 12;179(3):349–64. doi: 10.1002/ajpa.24614 (PMC9825894; doi:10.1002/ajpa.24614)
Supplement: Supplementary file 9 — Table S9 Overall Results ‐ Average of Averages. [file AJPA-179-349-s009.xlsx]

## Sheet: Sheet1
	Table 9. Overal Results - Average of Averages
	NRMSE Continuous AVERAGE OF Averages									Percent Error Continuous AVERAGE OF Averages									Each cell contains the average NRMSE or Percent Error taken across all 5 imputed datasets and all biological measurements/scores.
		Mean	PMM	Reg	RF	EM	Pair	List			Mean	PMM	Reg	RF	EM	Pair	List		The Percent Error results are organized into 7 main columns according to each imputation/deletion method, and then by rows according to the percent of missing data.
	0.05	23.35	13.04	12.9867	14.195	13.555	NA	NA		0.05	0.0980271	0.0529808	0.0582506	0.0655912	0.0586309	0.0980271	0.536873		The NRMSE results are organized into 7 main columns according to each imputation/deletion method, and then by rows according to the percent of missing data.
	0.1	30.29	19.14	19.2867	20.1317	20.3567	NA	NA		0.1	0.113594	0.0598081	0.0677362	0.0706554	0.0674126	0.113594	0.50018		The final row in each box labeled "average" is the average performance of each imputation/deletion method across all missing percents (5%, 10%, 20$, 30%, 40%) or missing data patterns (MCAR, MAR, MNAR)
	0.2	45.255	29.5183	29.5733	30.91	30.2483	NA	NA		0.2	0.186278	0.186278	0.110631	0.128328	0.109657	0.186278	1.75639
	0.3	53.9633	36.6	36.8617	36.8617	38.435	NA	NA		0.3	0.209245	0.159095	0.158563	0.175944	0.157057	0.209245	3.63428
	0.4	62.7333	44.435	44.765	46.8	46.2933	NA	NA		0.4	0.294945	0.17964	0.191178	0.1999	0.168079	0.294945	6.13779
	avg	43.1183	28.5467	28.6947	29.7797	29.7777	NA	NA		avg	0.180418	0.12756	0.117272	0.128084	0.112167	0.180418	2.5131
	NRMSE Ordinal AVERAGE OF Averages									Percent Error Ordinal AVERAGE OF Averages
		Mean	PMM	Reg	RF	EM	Pair	List			Mean	PMM	Reg	RF	EM	Pair	List
	0.05	25.564	27.088	23.232	25.028	23.868	NA	NA		0.05	3.57577	1.8928	1.6069	1.78432	1.27516	1.35055	2.79009
	0.1	35.532	37.504	37.6	38.92	38.6	NA	NA		0.1	6.2814	2.86844	2.48635	2.31258	2.19745	1.96155	4.44673
	0.2	50.36	53.576	53.396	54.248	54.888	NA	NA		0.2	12.2457	4.74441	3.98004	3.41123	3.53614	2.92638	6.80979
	0.3	61.86	64.612	62.944	66.644	66.796	NA	NA		0.3	18.5292	7.44594	6.42094	5.61431	4.223	3.9841	13.2381
	0.4	69.924	72.96	71.84	76.928	76.232	NA	NA		0.4	24.1743	6.289	6.65876	9.8945	5.6195	5.71951	25.5319
	avg	48.648	51.148	49.8024	52.3536	52.0768	NA	NA		avg	12.9613	4.64812	4.2306	4.60339	3.37025	3.18842	10.5633
	NRMSE Continuous AVERAGE OF Averages									Percent Error Continuous AVERAGE OF Averages
		Mean	PMM	Reg	RF	EM	Pair	List			Mean	PMM	Reg	RF	EM	Pair	List
	MCAR	37.3183	23.1483	22.79	23.4	23.8933	NA	NA		MCAR	0.143695	0.0840839	0.0959024	0.0839691	0.0924153	0.146634	0.938649
	MAR	36.93	23.0733	23.235	23.0467	24.025	NA	NA		MAR	0.214814	0.0928127	0.0942637	0.105001	0.0880273	0.195737	1.43167
	MNAR	38.8933	24.605	24.5433	24.3167	25.5133	NA	NA		MNAR	0.765355	0.297115	0.275274	0.363935	0.275852	0.772703	4.4238
	avg	37.7139	23.6089	23.5228	23.5878	24.4772	NA	NA		avg	0.374621	0.158004	0.155147	0.184302	0.152098	0.371691	2.26471
	NRMSE Ordinal AVERAGE OF Averages									Percent Error Ordinal AVERAGE OF Averages
		Mean	PMM	Reg	RF	EM	Pair	List			Mean	PMM	Reg	RF	EM	Pair	List
	MCAR	47.512	50.98	50.884	50.624	52.196	NA	NA		MCAR	9.06651	5.35614	4.06654	3.87504	4.25391	3.17639	7.18592
	MAR	47.992	49.62	49.68	50.232	52.036	NA	NA		MAR	9.35326	4.88526	3.02295	3.7237	2.8794	2.34865	8.58933
	MNAR	53.188	55.908	55.08	55.456	57.136	NA	NA		MNAR	15.3584	13.7436	11.9702	11.1842	11.6664	11.4209	11.2337
	avg	49.564	52.1693	51.8813	52.104	53.7893	NA	NA		avg	11.2594	7.99501	6.35322	6.26098	6.26656	5.64865	9.00299
